# Supplementary material for: Development of hybrid composite by integrating functionalized multi-walled carbon nanotubes (f-MWCNTs) with glass fiber reinforced polyester composite
Source: PLoS One. 2022 Dec 29;17(12):e0279647. doi: 10.1371/journal.pone.0279647 (PMC9799322; doi:10.1371/journal.pone.0279647)
Supplement: S1 File — (XLSX) [file pone.0279647.s001.xlsx]

## Sheet: Sheet1
									0.4			0.1			0.3			0.2			0.5			0.1
Column1	Column2								Column1	Column2	Column3	Column1	Column2		Column1	Column2		Column1	Column2		Column1	Column2		Column1	Column2
									0	0		0	0		0	0		0	-0.02		0	0		0	0		-2
									0	0		0	0		0	0		0	0		0	0		0	0
									0.0004	0		0.0004	0		0.0008	0		0	0		0	0		0.0004	0
									0.0008	0		0.0012	0.028		0.0016	0.058		0.0004	0		0.0004	0		0.0008	0
									0.0016	0.038		0.002	0.068		0.0024	0.104		0.0012	0.028		0.0008	0.026		0.0016	0.038
									0.0024	0.064		0.0028	0.106		0.0028	0.138		0.002	0.07		0.0016	0.044		0.0024	0.064
									0.0032	0.096		0.0032	0.134		0.0036	0.168		0.0028	0.1		0.0024	0.076		0.0032	0.096
									0.0036	0.116		0.004	0.164		0.004	0.2		0.0032	0.124		0.0032	0.11		0.0036	0.116
									0.0044	0.14		0.0044	0.19		0.0048	0.228		0.004	0.148		0.0036	0.136		0.0044	0.14
									0.0048	0.154		0.0052	0.218		0.0052	0.258		0.0044	0.172		0.0044	0.158		0.0048	0.154
									0.0056	0.17		0.0056	0.246		0.0056	0.286		0.0048	0.198		0.0048	0.188		0.0056	0.17
									0.006	0.2		0.0064	0.272		0.0064	0.316		0.0056	0.224		0.0056	0.22		0.006	0.2
									0.0068	0.234		0.0068	0.3		0.0072	0.342		0.0064	0.25		0.006	0.244		0.0068	0.234
									0.0072	0.268		0.0076	0.326		0.0076	0.374		0.0068	0.274		0.0068	0.276		0.0072	0.268
									0.008	0.3		0.008	0.35		0.008	0.4		0.0072	0.298		0.0072	0.304		0.008	0.3
									0.0084	0.332		0.0084	0.372		0.0088	0.43		0.008	0.32		0.0076	0.33		0.0084	0.332
									0.0092	0.366		0.0092	0.4		0.0092	0.458		0.0084	0.346		0.0084	0.356		0.0092	0.366
									0.0096	0.392		0.0096	0.422		0.01	0.484		0.0092	0.366		0.0092	0.384		0.0096	0.392
									0.01	0.424		0.0104	0.446		0.0104	0.51		0.0096	0.388		0.0096	0.414		0.01	0.424
									0.0108	0.456		0.0108	0.472		0.0108	0.536		0.0104	0.416		0.01	0.44		0.0108	0.456
									0.0112	0.486		0.0116	0.498		0.0116	0.562		0.0108	0.438		0.0108	0.468		0.0112	0.486
									0.0116	0.518		0.012	0.52		0.0124	0.592		0.0112	0.464		0.0112	0.498		0.0116	0.518
									0.0124	0.552		0.0128	0.546		0.0128	0.618		0.012	0.484		0.012	0.524		0.0124	0.552
									0.0132	0.582		0.0132	0.574		0.0132	0.648		0.0124	0.508		0.0124	0.552		0.0132	0.582
									0.0136	0.614		0.0136	0.598		0.014	0.674		0.0132	0.532		0.0132	0.578		0.0136	0.614
									0.014	0.648		0.0144	0.62		0.0144	0.702		0.0136	0.554		0.0136	0.608		0.014	0.648
									0.0148	0.678		0.0152	0.646		0.0152	0.726		0.0144	0.576		0.014	0.632		0.0148	0.678
									0.0152	0.71		0.0156	0.668		0.0156	0.752		0.0148	0.6		0.0148	0.66		0.0152	0.71
									0.016	0.742		0.016	0.694		0.0164	0.782		0.0156	0.622		0.0152	0.684		0.016	0.742
									0.0164	0.77		0.0168	0.72		0.0168	0.81		0.016	0.644		0.016	0.71		0.0164	0.77
									0.0172	0.804		0.0172	0.744		0.0172	0.834		0.0164	0.668		0.0164	0.74		0.0172	0.804
									0.0176	0.836		0.0176	0.764		0.018	0.86		0.0172	0.69		0.0172	0.762		0.0176	0.836
									0.0184	0.868		0.0184	0.786		0.0188	0.886		0.0176	0.716		0.0176	0.79		0.0184	0.868
									0.0188	0.896		0.0188	0.81		0.0192	0.914		0.0184	0.74		0.0184	0.818		0.0188	0.896
									0.0192	0.928		0.0196	0.838		0.0196	0.94		0.0188	0.76		0.0188	0.844		0.0192	0.928
									0.02	0.958		0.02	0.858		0.0204	0.97		0.0196	0.782		0.0192	0.872		0.02	0.958
									0.0204	0.986		0.0208	0.882		0.0208	0.996		0.02	0.806		0.02	0.896		0.0204	0.986
									0.0212	1.018		0.0212	0.906		0.0216	1.018		0.0204	0.83		0.0204	0.92		0.0212	1.018
									0.0216	1.05		0.022	0.928		0.022	1.046		0.0212	0.852		0.0212	0.95		0.0216	1.05
									0.0224	1.076		0.0224	0.954		0.0228	1.072		0.022	0.872		0.0216	0.976		0.0224	1.076
									0.0228	1.108		0.0232	0.978		0.0232	1.102		0.0224	0.896		0.0224	1.002		0.0228	1.108
									0.0232	1.138		0.0236	1.004		0.0236	1.12		0.0228	0.92		0.0228	1.03		0.0232	1.138
									0.024	1.172		0.0244	1.026		0.0244	1.146		0.0236	0.94		0.0232	1.054		0.024	1.172
									0.0248	1.2		0.0248	1.052		0.0248	1.17		0.024	0.964		0.024	1.082		0.0248	1.2
									0.0252	1.236		0.0252	1.074		0.0256	1.2		0.0248	0.982		0.0244	1.106		0.0252	1.236
									0.0256	1.266		0.026	1.098		0.026	1.224		0.0252	1.008		0.0252	1.134		0.0256	1.266
									0.0264	1.294		0.0264	1.122		0.0268	1.25		0.0256	1.03		0.0256	1.16		0.0264	1.294
									0.0268	1.322		0.0272	1.146		0.0272	1.274		0.0264	1.054		0.0264	1.188		0.0268	1.322
									0.0276	1.352		0.0276	1.168		0.028	1.302		0.0272	1.076		0.0268	1.214		0.0276	1.352
									0.028	1.38		0.0284	1.19		0.0284	1.326		0.0276	1.098		0.0276	1.24		0.028	1.38
									0.0288	1.414		0.0288	1.216		0.0288	1.346		0.028	1.12		0.028	1.266		0.0288	1.414
									0.0292	1.446		0.0292	1.24		0.0296	1.374		0.0288	1.142		0.0284	1.29		0.0292	1.446
									0.0296	1.474		0.03	1.258		0.03	1.4		0.0292	1.162		0.0292	1.32		0.0296	1.474
									0.0304	1.504		0.0304	1.282		0.0308	1.424		0.03	1.184		0.0296	1.346		0.0304	1.504
									0.0312	1.536		0.0312	1.31		0.0312	1.454		0.0304	1.208		0.0304	1.37		0.0312	1.536
									0.0316	1.564		0.0316	1.334		0.032	1.48		0.0312	1.228		0.0308	1.4		0.0316	1.564
									0.032	1.592		0.0324	1.356		0.0324	1.508		0.0316	1.254		0.0316	1.424		0.032	1.592
									0.0328	1.622		0.0328	1.38		0.0332	1.532		0.032	1.276		0.032	1.45		0.0328	1.622
									0.0336	1.654		0.0336	1.406		0.0336	1.556		0.0328	1.296		0.0328	1.472		0.0336	1.654
									0.034	1.682		0.034	1.426		0.034	1.582		0.0336	1.318		0.0332	1.498		0.034	1.682
									0.0344	1.71		0.0344	1.45		0.0348	1.61		0.034	1.338		0.034	1.528		0.0344	1.71
									0.0352	1.74		0.0352	1.472		0.0352	1.632		0.0344	1.362		0.0344	1.556		0.0352	1.74
									0.0356	1.77		0.0356	1.496		0.036	1.658		0.0352	1.384		0.0352	1.582		0.0356	1.77
									0.0364	1.798		0.0364	1.518		0.0364	1.682		0.0356	1.404		0.0356	1.606		0.0364	1.798
									0.0368	1.824		0.0368	1.542		0.0372	1.71		0.0364	1.43		0.0364	1.63		0.0368	1.824
									0.0376	1.852		0.0376	1.564		0.0376	1.734		0.0368	1.454		0.0368	1.66		0.0376	1.852
									0.038	1.882		0.038	1.592		0.0384	1.758		0.0376	1.476		0.0372	1.682		0.038	1.882
									0.0384	1.912		0.0388	1.614		0.0388	1.784		0.038	1.494		0.038	1.704		0.0384	1.912
									0.0392	1.94		0.0392	1.634		0.0396	1.812		0.0384	1.516		0.0384	1.734		0.0392	1.94
									0.04	1.972		0.04	1.658		0.04	1.832		0.0392	1.538		0.0392	1.76		0.04	1.972
									0.0404	2		0.0404	1.682		0.0404	1.86		0.04	1.562		0.0396	1.782		0.0404	2
									0.0408	2.028		0.0408	1.706		0.0412	1.884		0.0404	1.584		0.0404	1.81		0.0408	2.028
									0.0416	2.06		0.0416	1.73		0.0416	1.908		0.0408	1.604		0.0408	1.838		0.0416	2.06
									0.042	2.088		0.0424	1.754		0.0424	1.932		0.0416	1.628		0.0416	1.862		0.042	2.088
									0.0428	2.116		0.0428	1.774		0.0428	1.96		0.0424	1.65		0.042	1.884		0.0428	2.116
									0.0432	2.146		0.0432	1.798		0.0436	1.988		0.0428	1.672		0.0428	1.91		0.0432	2.146
									0.044	2.174		0.044	1.822		0.044	2.012		0.0432	1.69		0.0432	1.938		0.044	2.174
									0.0444	2.2		0.0444	1.844		0.0448	2.038		0.044	1.716		0.0436	1.964		0.0444	2.2
									0.0452	2.23		0.0452	1.866		0.0452	2.064		0.0444	1.736		0.0444	1.988		0.0452	2.23
									0.0456	2.258		0.0456	1.89		0.046	2.088		0.0452	1.756		0.0452	2.014		0.0456	2.258
									0.046	2.286		0.0464	1.91		0.0464	2.114		0.0456	1.78		0.0456	2.04		0.046	2.286
									0.0468	2.314		0.0468	1.938		0.0468	2.138		0.0464	1.802		0.046	2.066		0.0468	2.314
									0.0472	2.344		0.0472	1.96		0.0476	2.162		0.0468	1.82		0.0468	2.088		0.0472	2.344
									0.048	2.37		0.048	1.984		0.0484	2.19		0.0472	1.842		0.0472	2.116		0.048	2.37
									0.0484	2.398		0.0488	2.008		0.0488	2.212		0.048	1.864		0.048	2.142		0.0484	2.398
									0.0492	2.426		0.0492	2.03		0.0492	2.238		0.0488	1.886		0.0484	2.166		0.0492	2.426
									0.0496	2.458		0.0496	2.054		0.05	2.262		0.0492	1.908		0.0492	2.186		0.0496	2.458
									0.0504	2.486		0.0504	2.072		0.0504	2.29		0.0496	1.926		0.0496	2.214		0.0504	2.486
									0.0508	2.514		0.0508	2.096		0.0512	2.31		0.0504	1.948		0.0504	2.242		0.0508	2.514
									0.0516	2.544		0.0516	2.12		0.0516	2.336		0.0508	1.97		0.0508	2.266		0.0516	2.544
									0.052	2.572		0.052	2.144		0.0524	2.362		0.0516	1.99		0.0516	2.286		0.052	2.572
									0.0524	2.598		0.0528	2.164		0.0528	2.386		0.052	2.012		0.052	2.314		0.0524	2.598
									0.0532	2.626		0.0532	2.188		0.0532	2.41		0.0528	2.034		0.0524	2.34		0.0532	2.626
									0.0536	2.656		0.054	2.212		0.054	2.436		0.0532	2.056		0.0532	2.366		0.0536	2.656
									0.0544	2.682		0.0544	2.238		0.0548	2.458		0.0536	2.078		0.0536	2.39		0.0544	2.682
									0.0548	2.708		0.0552	2.256		0.0552	2.478		0.0544	2.098		0.0544	2.412		0.0548	2.708
									0.0556	2.736		0.0556	2.28		0.0556	2.504		0.0552	2.116		0.0548	2.44		0.0556	2.736
									0.056	2.766		0.056	2.3		0.0564	2.53		0.0556	2.138		0.0556	2.462		0.056	2.766
									0.0564	2.794		0.0568	2.324		0.0568	2.554		0.056	2.156		0.056	2.486		0.0564	2.794
									0.0572	2.818		0.0572	2.346		0.0576	2.578		0.0568	2.178		0.0564	2.51		0.0572	2.818
									0.0576	2.846		0.058	2.366		0.058	2.604		0.0572	2.2		0.0572	2.54		0.0576	2.846
									0.0584	2.872		0.0584	2.386		0.0588	2.63		0.058	2.22		0.0576	2.564		0.0584	2.872
									0.0588	2.902		0.0592	2.41		0.0592	2.652		0.0584	2.24		0.0584	2.586		0.0588	2.902
									0.0596	2.93		0.0596	2.43		0.0596	2.678		0.0592	2.266		0.0588	2.612		0.0596	2.93
									0.06	2.954		0.0604	2.458		0.0604	2.704		0.0596	2.286		0.0596	2.64		0.06	2.954
									0.0608	2.982		0.0608	2.474		0.0608	2.724		0.0604	2.302		0.06	2.662		0.0608	2.982
									0.0612	3.012		0.0612	2.498		0.0616	2.75		0.0608	2.322		0.0608	2.686		0.0612	3.012
									0.062	3.04		0.062	2.522		0.062	2.776		0.0612	2.346		0.0612	2.71		0.062	3.04
									0.0624	3.068		0.0624	2.542		0.0628	2.796		0.062	2.37		0.062	2.734		0.0624	3.068
									0.0632	3.094		0.0632	2.566		0.0632	2.82		0.0624	2.39		0.0624	2.76		0.0632	3.094
									0.0636	3.118		0.0636	2.586		0.064	2.842		0.0632	2.412		0.0632	2.78		0.0636	3.118
									0.064	3.148		0.0644	2.606		0.0644	2.866		0.0636	2.43		0.0636	2.808		0.064	3.148
									0.0648	3.176		0.0648	2.63		0.0648	2.892		0.0644	2.452		0.064	2.834		0.0648	3.176
									0.0652	3.204		0.0656	2.654		0.0656	2.916		0.0648	2.47		0.0648	2.854		0.0652	3.204
									0.066	3.23		0.066	2.674		0.0664	2.938		0.0652	2.494		0.0652	2.878		0.066	3.23
									0.0668	3.258		0.0668	2.694		0.0668	2.96		0.066	2.512		0.066	2.904		0.0668	3.258
									0.0672	3.288		0.0672	2.72		0.0672	2.984		0.0668	2.532		0.0664	2.93		0.0672	3.288
									0.0676	3.316		0.0676	2.738		0.068	3.014		0.0672	2.556		0.0672	2.954		0.0676	3.316
									0.0684	3.34		0.0684	2.76		0.0684	3.036		0.0676	2.576		0.0676	2.978		0.0684	3.34
									0.0688	3.368		0.0692	2.778		0.0692	3.058		0.0684	2.592		0.0684	2.998		0.0688	3.368
									0.0696	3.392		0.0696	2.804		0.0696	3.082		0.0688	2.614		0.0688	3.024		0.0696	3.392
									0.07	3.42		0.07	2.826		0.0704	3.11		0.0696	2.636		0.0696	3.05		0.07	3.42
									0.0708	3.446		0.0708	2.844		0.0708	3.13		0.07	2.66		0.07	3.074		0.0708	3.446
									0.0712	3.476		0.0712	2.868		0.0712	3.154		0.0708	2.68		0.0704	3.098		0.0712	3.476
									0.0716	3.502		0.0716	2.886		0.072	3.174		0.0712	2.698		0.0712	3.12		0.0716	3.502
									0.0724	3.526		0.0724	2.908		0.0728	3.2		0.0716	2.72		0.0716	3.146		0.0724	3.526
									0.0732	3.556		0.0732	2.93		0.0732	3.224		0.0724	2.74		0.0724	3.17		0.0732	3.556
									0.0736	3.582		0.0736	2.954		0.0736	3.244		0.0732	2.762		0.0728	3.188		0.0736	3.582
									0.074	3.606		0.074	2.974		0.0744	3.266		0.0736	2.784		0.0736	3.208		0.074	3.606
									0.0748	3.632		0.0748	2.996		0.0752	3.29		0.074	2.802		0.074	3.238		0.0748	3.632
									0.0752	3.66		0.0752	3.016		0.0756	3.314		0.0748	2.824		0.0748	3.266		0.0752	3.66
									0.076	3.688		0.076	3.038		0.076	3.338		0.0756	2.846		0.0752	3.29		0.076	3.688
									0.0764	3.714		0.0764	3.058		0.0768	3.36		0.076	2.868		0.076	3.31		0.0764	3.714
									0.0772	3.742		0.0772	3.078		0.0772	3.382		0.0764	2.888		0.0764	3.338		0.0772	3.742
									0.0776	3.766		0.0776	3.1		0.0776	3.406		0.0772	2.908		0.0772	3.362		0.0776	3.766
									0.0784	3.796		0.0784	3.122		0.0784	3.432		0.0776	2.928		0.0776	3.384		0.0784	3.796
									0.0788	3.82		0.0788	3.146		0.0792	3.456		0.0784	2.948		0.0784	3.406		0.0788	3.82
									0.0792	3.848		0.0796	3.168		0.0796	3.474		0.0788	2.97		0.0788	3.43		0.0792	3.848
									0.08	3.872		0.08	3.19		0.08	3.498		0.0796	2.994		0.0792	3.454		0.08	3.872
									0.0804	3.898		0.0804	3.21		0.0808	3.522		0.08	3.008		0.08	3.476		0.0804	3.898
									0.0812	3.922		0.0812	3.23		0.0816	3.548		0.0804	3.03		0.0804	3.498		0.0812	3.922
									0.0816	3.95		0.0816	3.25		0.082	3.568		0.0812	3.052		0.0812	3.524		0.0816	3.95
									0.0824	3.978		0.0824	3.272		0.0824	3.592		0.082	3.072		0.0816	3.55		0.0824	3.978
									0.0828	4.002		0.0828	3.292		0.0832	3.612		0.0824	3.09		0.0824	3.57		0.0828	4.002
									0.0836	4.026		0.0836	3.314		0.0836	3.638		0.0828	3.108		0.0828	3.59		0.0836	4.026
									0.084	4.054		0.084	3.334		0.0844	3.662		0.0836	3.13		0.0836	3.616		0.084	4.054
									0.0848	4.084		0.0848	3.356		0.0848	3.682		0.0844	3.154		0.084	3.638		0.0848	4.084
									0.0852	4.104		0.0852	3.38		0.0856	3.706		0.0848	3.174		0.0848	3.664		0.0852	4.104
									0.0856	4.134		0.086	3.4		0.086	3.73		0.0852	3.194		0.0852	3.688		0.0856	4.134
									0.0864	4.156		0.0864	3.42		0.0864	3.752		0.086	3.216		0.0856	3.708		0.0864	4.156
									0.0872	4.184		0.0872	3.44		0.0872	3.77		0.0864	3.234		0.0864	3.732		0.0872	4.184
									0.0876	4.21		0.0876	3.462		0.088	3.792		0.0872	3.254		0.0872	3.754		0.0876	4.21
									0.088	4.232		0.0884	3.482		0.0884	3.814		0.0876	3.274		0.0876	3.78		0.088	4.232
									0.0888	4.26		0.0888	3.5		0.0888	3.84		0.0884	3.294		0.088	3.802		0.0888	4.26
									0.0892	4.284		0.0892	3.52		0.0896	3.864		0.0888	3.314		0.0888	3.828		0.0892	4.284
									0.0896	4.308		0.09	3.546		0.09	3.884		0.0892	3.334		0.0892	3.85		0.0896	4.308
									0.0904	4.332		0.0904	3.564		0.0908	3.906		0.09	3.356		0.09	3.874		0.0904	4.332
									0.0912	4.358		0.0912	3.586		0.0912	3.926		0.0904	3.376		0.0904	3.896		0.0912	4.358
									0.0916	4.384		0.0916	3.604		0.092	3.954		0.0912	3.398		0.0912	3.918		0.0916	4.384
									0.092	4.41		0.0924	3.624		0.0924	3.97		0.0916	3.416		0.0916	3.94		0.092	4.41
									0.0928	4.436		0.0928	3.644		0.0928	3.994		0.0924	3.434		0.092	3.962		0.0928	4.436
									0.0932	4.46		0.0936	3.666		0.0936	4.016		0.0928	3.45		0.0928	3.988		0.0932	4.46
									0.094	4.486		0.094	3.686		0.0944	4.038		0.0936	3.474		0.0936	4.01		0.094	4.486
									0.0944	4.512		0.0944	3.708		0.0948	4.06		0.094	3.496		0.094	4.034		0.0944	4.512
									0.0952	4.534		0.0952	3.728		0.0952	4.08		0.0944	3.514		0.0944	4.058		0.0952	4.534
									0.0956	4.562		0.0956	3.746		0.096	4.102		0.0952	3.532		0.0952	4.08		0.0956	4.562
									0.0964	4.588		0.0964	3.772		0.0964	4.124		0.0956	3.554		0.0956	4.102		0.0964	4.588
									0.0968	4.614		0.0968	3.79		0.0972	4.148		0.0964	3.576		0.0964	4.126		0.0968	4.614
									0.0976	4.64		0.0976	3.812		0.0976	4.168		0.0968	3.594		0.0968	4.15		0.0976	4.64
									0.098	4.668		0.098	3.828		0.0984	4.19		0.0976	3.614		0.0976	4.174		0.098	4.668
									0.0984	4.694		0.0988	3.85		0.0988	4.214		0.098	3.634		0.098	4.2		0.0984	4.694
									0.0992	4.716		0.0992	3.87		0.0996	4.236		0.0988	3.652		0.0984	4.218		0.0992	4.716
									0.0996	4.74		0.1	3.89		0.1	4.254		0.0992	3.674		0.0992	4.24		0.0996	4.74
									0.1004	4.766		0.1004	3.908		0.1004	4.278		0.1	3.694		0.0996	4.266		0.1004	4.766
									0.1008	4.792		0.1008	3.934		0.1012	4.3		0.1004	3.714		0.1004	4.29		0.1008	4.792
									0.1016	4.816		0.1016	3.954		0.1016	4.324		0.1008	3.732		0.1008	4.31		0.1016	4.816
									0.102	4.842		0.1024	3.974		0.1024	4.344		0.1016	3.752		0.1016	4.338		0.102	4.842
									0.1028	4.868		0.1028	3.994		0.1028	4.368		0.1024	3.774		0.102	4.36		0.1028	4.868
									0.1032	4.894		0.1032	4.012		0.1036	4.388		0.1028	3.792		0.1028	4.384		0.1032	4.894
									0.104	4.92		0.104	4.03		0.104	4.41		0.1032	3.812		0.1032	4.404		0.104	4.92
									0.1044	4.944		0.1044	4.052		0.1044	4.43		0.104	3.828		0.104	4.426		0.1044	4.944
									0.1048	4.97		0.1052	4.072		0.1052	4.454		0.1044	3.85		0.1044	4.45		0.1048	4.97
									0.1056	4.992		0.1056	4.094		0.106	4.472		0.1048	3.87		0.1048	4.472		0.1056	4.992
									0.1064	5.02		0.1064	4.114		0.1064	4.496		0.1056	3.892		0.1056	4.496		0.1064	5.02
									0.1068	5.042		0.1068	4.132		0.1068	4.516		0.1064	3.914		0.1064	4.518		0.1068	5.042
									0.1072	5.064		0.1072	4.154		0.1076	4.542		0.1068	3.934		0.1068	4.546		0.1072	5.064
									0.108	5.092		0.108	4.174		0.1084	4.562		0.1076	3.952		0.1072	4.568		0.108	5.092
									0.1084	5.114		0.1084	4.196		0.1088	4.58		0.108	3.974		0.108	4.594		0.1084	5.114
									0.1092	5.138		0.1092	4.21		0.1092	4.604		0.1088	3.996		0.1084	4.612		0.1092	5.138
									0.1096	5.164		0.1096	4.232		0.11	4.626		0.1092	4.016		0.1092	4.636		0.1096	5.164
									0.1104	5.192		0.1104	4.256		0.1104	4.646		0.1096	4.034		0.1096	4.66		0.1104	5.192
									0.1108	5.212		0.1108	4.276		0.1108	4.67		0.1104	4.05		0.1104	4.68		0.1108	5.212
									0.1116	5.24		0.1116	4.296		0.1116	4.688		0.1108	4.07		0.1108	4.706		0.1116	5.24
									0.112	5.262		0.112	4.316		0.1124	4.708		0.1116	4.092		0.1116	4.728		0.112	5.262
									0.1128	5.29		0.1128	4.334		0.1128	4.736		0.112	4.112		0.112	4.752		0.1128	5.29
									0.1132	5.312		0.1132	4.36		0.1132	4.756		0.1128	4.128		0.1128	4.776		0.1132	5.312
									0.1136	5.336		0.1136	4.376		0.114	4.776		0.1132	4.15		0.1132	4.798		0.1136	5.336
									0.1144	5.362		0.1144	4.396		0.1144	4.802		0.114	4.17		0.1136	4.82		0.1144	5.362
									0.1152	5.392		0.1152	4.416		0.1152	4.82		0.1144	4.188		0.1144	4.844		0.1152	5.392
									0.1156	5.414		0.1156	4.436		0.1156	4.846		0.1152	4.208		0.1152	4.864		0.1156	5.414
									0.116	5.436		0.116	4.458		0.1164	4.868		0.1156	4.228		0.1156	4.89		0.116	5.436
									0.1168	5.46		0.1168	4.478		0.1168	4.886		0.1164	4.248		0.116	4.908		0.1168	5.46
									0.1172	5.486		0.1172	4.498		0.1176	4.91		0.1168	4.27		0.1168	4.934		0.1172	5.486
									0.118	5.506		0.118	4.518		0.118	4.932		0.1176	4.29		0.1172	4.954		0.118	5.506
									0.1184	5.532		0.1184	4.534		0.1188	4.95		0.118	4.31		0.118	4.976		0.1184	5.532
									0.1188	5.556		0.1192	4.554		0.1192	4.976		0.1184	4.328		0.1184	5.002		0.1188	5.556
									0.1196	5.58		0.1196	4.576		0.1196	4.996		0.1192	4.344		0.1192	5.022		0.1196	5.58
									0.1204	5.606		0.1204	4.598		0.1204	5.018		0.1196	4.362		0.1196	5.044		0.1204	5.606
									0.1208	5.632		0.1208	4.618		0.1212	5.042		0.1204	4.384		0.1204	5.068		0.1208	5.632
									0.1212	5.654		0.1216	4.638		0.1216	5.062		0.1208	4.402		0.1208	5.09		0.1212	5.654
									0.122	5.678		0.122	4.656		0.122	5.082		0.1216	4.422		0.1216	5.114		0.122	5.678
									0.1224	5.7		0.1224	4.676		0.1228	5.104		0.122	4.44		0.122	5.132		0.1224	5.7
									0.1232	5.726		0.1232	4.696		0.1236	5.126		0.1228	4.464		0.1224	5.158		0.1232	5.726
									0.1236	5.748		0.1236	4.714		0.124	5.148		0.1232	4.482		0.1232	5.18		0.1236	5.748
									0.1244	5.772		0.1244	4.736		0.1244	5.17		0.124	4.5		0.1236	5.206		0.1244	5.772
									0.1248	5.794		0.1248	4.756		0.1252	5.186		0.1244	4.518		0.1244	5.224		0.1248	5.794
									0.1252	5.82		0.1256	4.774		0.1256	5.208		0.1248	4.538		0.1248	5.25		0.1252	5.82
									0.126	5.84		0.126	4.796		0.1264	5.228		0.1256	4.56		0.1256	5.268		0.126	5.84
									0.1268	5.862		0.1268	4.816		0.1268	5.252		0.126	4.576		0.126	5.292		0.1268	5.862
									0.1272	5.888		0.1272	4.836		0.1276	5.274		0.1268	4.596		0.1268	5.312		0.1272	5.888
									0.1276	5.912		0.128	4.854		0.128	5.29		0.1272	4.614		0.1272	5.336		0.1276	5.912
									0.1284	5.936		0.1284	4.876		0.1284	5.314		0.128	4.632		0.1276	5.356		0.1284	5.936
									0.1288	5.958		0.1288	4.896		0.1292	5.336		0.1284	4.652		0.1284	5.382		0.1288	5.958
									0.1296	5.982		0.1296	4.912		0.1296	5.356		0.1288	4.672		0.1288	5.402		0.1296	5.982
									0.13	6.004		0.13	4.932		0.1304	5.38		0.1296	4.692		0.1296	5.424		0.13	6.004
									0.1308	6.028		0.1308	4.954		0.1308	5.398		0.13	4.71		0.13	5.448		0.1308	6.028
									0.1312	6.052		0.1312	4.972		0.1316	5.42		0.1308	4.732		0.1308	5.47		0.1312	6.052
									0.1316	6.076		0.132	4.996		0.132	5.438		0.1312	4.748		0.1312	5.492		0.1316	6.076
									0.1324	6.1		0.1324	5.01		0.1328	5.464		0.132	4.766		0.132	5.514		0.1324	6.1
									0.1332	6.124		0.1332	5.032		0.1332	5.486		0.1324	4.788		0.1324	5.534		0.1332	6.124
									0.1336	6.148		0.1336	5.052		0.134	5.508		0.1332	4.808		0.1332	5.56		0.1336	6.148
									0.134	6.17		0.134	5.074		0.1344	5.526		0.1336	4.824		0.1336	5.582		0.134	6.17
									0.1348	6.196		0.1348	5.088		0.1348	5.544		0.1344	4.842		0.134	5.604		0.1348	6.196
									0.1352	6.216		0.1356	5.108		0.1356	5.564		0.1348	4.86		0.1348	5.626		0.1352	6.216
									0.136	6.242		0.136	5.128		0.136	5.586		0.1356	4.882		0.1356	5.644		0.136	6.242
									0.1364	6.264		0.1364	5.146		0.1368	5.61		0.136	4.902		0.136	5.668		0.1364	6.264
									0.1372	6.286		0.1372	5.166		0.1372	5.628		0.1364	4.922		0.1364	5.694		0.1372	6.286
									0.1376	6.312		0.1376	5.188		0.138	5.652		0.1372	4.938		0.1372	5.714		0.1376	6.312
									0.1384	6.334		0.1384	5.212		0.1384	5.676		0.1376	4.956		0.1376	5.736		0.1384	6.334
									0.1388	6.358		0.1388	5.228		0.1392	5.694		0.1384	4.978		0.1384	5.76		0.1388	6.358
									0.1396	6.378		0.1396	5.248		0.1396	5.714		0.1388	4.998		0.1388	5.786		0.1396	6.378
									0.14	6.402		0.14	5.266		0.1404	5.732		0.1396	5.016		0.1396	5.806		0.14	6.402
									0.1404	6.424		0.1404	5.288		0.1408	5.754		0.14	5.034		0.14	5.826		0.1404	6.424
									0.1412	6.448		0.1412	5.308		0.1416	5.776		0.1408	5.054		0.1408	5.85		0.1412	6.448
									0.142	6.468		0.1416	5.326		0.142	5.794		0.1412	5.07		0.1412	5.874		0.142	6.468
									0.1424	6.494		0.1424	5.344		0.1424	5.818		0.142	5.094		0.142	5.896		0.1424	6.494
									0.1428	6.516		0.1428	5.364		0.1432	5.84		0.1424	5.112		0.1424	5.918		0.1428	6.516
									0.1436	6.536		0.1436	5.384		0.1436	5.86		0.1428	5.13		0.1428	5.94		0.1436	6.536
									0.144	6.56		0.144	5.402		0.1444	5.876		0.1436	5.152		0.1436	5.964		0.144	6.56
									0.1448	6.582		0.1448	5.426		0.1448	5.898		0.1444	5.17		0.1444	5.988		0.1448	6.582
									0.1452	6.606		0.1452	5.442		0.1456	5.918		0.1448	5.19		0.1448	6.006		0.1452	6.606
									0.146	6.628		0.146	5.46		0.146	5.942		0.1452	5.21		0.1452	6.028		0.146	6.628
									0.1464	6.654		0.1464	5.48		0.1464	5.96		0.146	5.228		0.146	6.05		0.1464	6.654
									0.1472	6.674		0.1468	5.5		0.1472	5.982		0.1464	5.242		0.1464	6.074		0.1472	6.674
									0.1476	6.694		0.1476	5.518		0.148	6.002		0.1472	5.264		0.1472	6.098		0.1476	6.694
									0.1484	6.716		0.148	5.536		0.1484	6.022		0.1476	5.282		0.1476	6.122		0.1484	6.716
									0.1488	6.74		0.1488	5.558		0.1488	6.042		0.1484	5.302		0.1484	6.14		0.1488	6.74
									0.1492	6.762		0.1492	5.58		0.1496	6.066		0.1488	5.324		0.1488	6.162		0.1492	6.762
									0.15	6.784		0.15	5.602		0.1504	6.088		0.1496	5.346		0.1496	6.186		0.15	6.784
									0.1508	6.808		0.1504	5.62		0.1508	6.104		0.15	5.362		0.15	6.208		0.1508	6.808
									0.1512	6.828		0.1512	5.638		0.1512	6.124		0.1508	5.38		0.1508	6.232		0.1512	6.828
									0.1516	6.854		0.1516	5.656		0.152	6.148		0.1512	5.398		0.1512	6.25		0.1516	6.854
									0.1524	6.876		0.1524	5.678		0.1524	6.17		0.1516	5.418		0.1516	6.272		0.1524	6.876
									0.1528	6.892		0.1528	5.696		0.1528	6.19		0.1524	5.44		0.1524	6.294		0.1528	6.892
									0.1536	6.916		0.1536	5.714		0.1536	6.208		0.1528	5.456		0.1528	6.318		0.1536	6.916
									0.154	6.94		0.154	5.732		0.1544	6.23		0.1536	5.472		0.1536	6.336		0.154	6.94
									0.1548	6.964		0.1544	5.754		0.1548	6.25		0.154	5.492		0.154	6.36		0.1548	6.964
									0.1552	6.984		0.1552	5.77		0.1552	6.274		0.1548	5.516		0.1548	6.384		0.1552	6.984
									0.1556	7.008		0.1556	5.794		0.156	6.292		0.1552	5.534		0.1552	6.406		0.1556	7.008
									0.1564	7.032		0.1564	5.81		0.1568	6.312		0.156	5.548		0.156	6.426		0.1564	7.032
									0.1572	7.054		0.1568	5.826		0.1572	6.332		0.1564	5.568		0.1564	6.45		0.1572	7.054
									0.1576	7.074		0.1576	5.846		0.1576	6.354		0.1572	5.584		0.1572	6.47		0.1576	7.074
									0.158	7.096		0.158	5.87		0.1584	6.376		0.1576	5.604		0.1576	6.488		0.158	7.096
									0.1588	7.118		0.1588	5.886		0.1588	6.398		0.158	5.622		0.158	6.51		0.1588	7.118
									0.1592	7.138		0.1592	5.908		0.1596	6.418		0.1588	5.642		0.1588	6.534		0.1592	7.138
									0.16	7.164		0.16	5.926		0.16	6.436		0.1596	5.66		0.1596	6.556		0.16	7.164
									0.1604	7.184		0.1604	5.946		0.1608	6.458		0.16	5.678		0.16	6.576		0.1604	7.184
									0.1612	7.204		0.1612	5.964		0.1612	6.478		0.1604	5.696		0.1604	6.6		0.1612	7.204
									0.1616	7.226		0.1616	5.982		0.1616	6.496		0.1612	5.718		0.1612	6.62		0.1616	7.226
									0.1624	7.252		0.1624	6.002		0.1624	6.512		0.1616	5.734		0.1616	6.64		0.1624	7.252
									0.1628	7.272		0.1628	6.02		0.1632	6.534		0.1624	5.754		0.1624	6.662		0.1628	7.272
									0.1632	7.296		0.1632	6.038		0.1636	6.558		0.1628	5.774		0.1628	6.682		0.1632	7.296
									0.164	7.318		0.164	6.06		0.164	6.578		0.1636	5.794		0.1636	6.704		0.164	7.318
									0.1644	7.34		0.1644	6.078		0.1648	6.6		0.164	5.81		0.164	6.724		0.1644	7.34
									0.1652	7.36		0.1652	6.098		0.1656	6.62		0.1644	5.828		0.1644	6.744		0.1652	7.36
									0.1656	7.382		0.1656	6.118		0.166	6.636		0.1652	5.846		0.1652	6.766		0.1656	7.382
									0.1664	7.404		0.1664	6.132		0.1664	6.658		0.166	5.864		0.166	6.786		0.1664	7.404
									0.1668	7.426		0.1668	6.15		0.1672	6.676		0.1664	5.88		0.1664	6.81		0.1668	7.426
									0.1676	7.45		0.1672	6.172		0.1676	6.694		0.1668	5.9		0.1668	6.828		0.1676	7.45
									0.168	7.474		0.168	6.192		0.1684	6.714		0.1676	5.918		0.1676	6.848		0.168	7.474
									0.1688	7.494		0.1688	6.21		0.1688	6.734		0.168	5.936		0.168	6.872		0.1688	7.494
									0.1692	7.514		0.1692	6.23		0.1696	6.758		0.1688	5.954		0.1688	6.892		0.1692	7.514
									0.17	7.538		0.1696	6.246		0.17	6.778		0.1692	5.972		0.1692	6.914		0.17	7.538
									0.1704	7.56		0.1704	6.262		0.1704	6.798		0.17	5.992		0.17	6.934		0.1704	7.56
									0.1708	7.578		0.1708	6.284		0.1712	6.818		0.1704	6.012		0.1704	6.956		0.1708	7.578
									0.1716	7.6		0.1716	6.304		0.1716	6.836		0.1708	6.028		0.1708	6.974		0.1716	7.6
									0.172	7.622		0.172	6.324		0.1724	6.858		0.1716	6.048		0.1716	6.994		0.172	7.622
									0.1728	7.644		0.1728	6.338		0.1728	6.882		0.172	6.062		0.1724	7.018		0.1728	7.644
									0.1732	7.668		0.1732	6.36		0.1736	6.9		0.1728	6.082		0.1728	7.04		0.1732	7.668
									0.174	7.688		0.1736	6.38		0.174	6.918		0.1732	6.096		0.1732	7.058		0.174	7.688
									0.1744	7.71		0.1744	6.398		0.1748	6.938		0.174	6.118		0.174	7.076		0.1744	7.71
									0.1752	7.734		0.1748	6.42		0.1752	6.958		0.1744	6.136		0.1744	7.096		0.1752	7.734
									0.1756	7.752		0.1756	6.434		0.176	6.976		0.1752	6.156		0.1752	7.12		0.1756	7.752
									0.1764	7.774		0.176	6.456		0.1764	6.998		0.1756	6.172		0.1756	7.14		0.1764	7.774
									0.1768	7.792		0.1768	6.47		0.1768	7.014		0.176	6.19		0.1764	7.162		0.1768	7.792
									0.1776	7.816		0.1772	6.494		0.1776	7.036		0.1768	6.208		0.1768	7.186		0.1776	7.816
									0.178	7.838		0.178	6.508		0.178	7.056		0.1776	6.224		0.1776	7.208		0.178	7.838
									0.1788	7.864		0.1784	6.53		0.1788	7.076		0.178	6.244		0.178	7.224		0.1788	7.864
									0.1792	7.882		0.1792	6.546		0.1792	7.096		0.1784	6.262		0.1788	7.248		0.1792	7.882
									0.1796	7.9		0.1796	6.56		0.18	7.116		0.1792	6.282		0.1792	7.266		0.1796	7.9
									0.1804	7.924		0.18	6.584		0.1804	7.136		0.1796	6.302		0.1796	7.288		0.1804	7.924
									0.1808	7.946		0.1808	6.602		0.1812	7.154		0.1804	6.32		0.1804	7.306		0.1808	7.946
									0.1816	7.966		0.1812	6.624		0.1816	7.174		0.1808	6.338		0.1808	7.33		0.1816	7.966
									0.182	7.986		0.182	6.636		0.182	7.196		0.1816	6.356		0.1816	7.35		0.182	7.986
									0.1828	8.006		0.1824	6.658		0.1828	7.216		0.182	6.372		0.182	7.372		0.1828	8.006
									0.1832	8.03		0.1832	6.678		0.1836	7.234		0.1828	6.39		0.1828	7.394		0.1832	8.03
									0.184	8.052		0.1836	6.698		0.184	7.254		0.1832	6.408		0.1832	7.412		0.184	8.052
									0.1844	8.072		0.1844	6.718		0.1844	7.274		0.184	6.428		0.184	7.436		0.1844	8.072
									0.1848	8.092		0.1848	6.738		0.1852	7.294		0.1844	6.448		0.1844	7.456		0.1848	8.092
									0.1856	8.118		0.1856	6.754		0.1856	7.316		0.1852	6.466		0.1852	7.474		0.1856	8.118
									0.186	8.138		0.186	6.774		0.1864	7.338		0.1856	6.482		0.1856	7.496		0.186	8.138
									0.1868	8.158		0.1868	6.794		0.1868	7.356		0.186	6.5		0.1864	7.518		0.1868	8.158
									0.1872	8.18		0.1872	6.81		0.1876	7.378		0.1868	6.52		0.1868	7.54		0.1872	8.18
									0.188	8.202		0.1876	6.83		0.188	7.396		0.1872	6.54		0.1876	7.558		0.188	8.202
									0.1884	8.224		0.1884	6.846		0.1888	7.414		0.188	6.558		0.188	7.582		0.1884	8.224
									0.1892	8.244		0.1888	6.868		0.1892	7.432		0.1884	6.574		0.1884	7.602		0.1892	8.244
									0.1896	8.266		0.1896	6.888		0.19	7.45		0.1892	6.592		0.1892	7.62		0.1896	8.266
									0.1904	8.286		0.19	6.906		0.1904	7.472		0.1896	6.608		0.19	7.642		0.1904	8.286
									0.1908	8.308		0.1908	6.926		0.1908	7.492		0.1904	6.626		0.1904	7.662		0.1908	8.308
									0.1912	8.33		0.1912	6.942		0.1916	7.512		0.1908	6.646		0.1908	7.68		0.1912	8.33
									0.192	8.35		0.192	6.962		0.192	7.53		0.1912	6.662		0.1916	7.702		0.192	8.35
									0.1928	8.374		0.1924	6.982		0.1928	7.552		0.192	6.68		0.192	7.722		0.1928	8.374
									0.1932	8.394		0.1932	6.998		0.1932	7.57		0.1928	6.698		0.1928	7.746		0.1932	8.394
									0.1936	8.414		0.1936	7.012		0.194	7.588		0.1932	6.716		0.1932	7.762		0.1936	8.414
									0.1944	8.432		0.194	7.032		0.1944	7.61		0.1936	6.732		0.194	7.784		0.1944	8.432
									0.1948	8.456		0.1948	7.05		0.1952	7.632		0.1944	6.75		0.1944	7.802		0.1948	8.456
									0.1956	8.476		0.1956	7.072		0.1956	7.652		0.1948	6.768		0.1948	7.824		0.1956	8.476
									0.196	8.496		0.196	7.088		0.1964	7.67		0.1956	6.786		0.1956	7.846		0.196	8.496
									0.1968	8.518		0.1964	7.106		0.1968	7.69		0.196	6.806		0.1964	7.868		0.1968	8.518
									0.1972	8.538		0.1972	7.126		0.1976	7.708		0.1968	6.824		0.1968	7.886		0.1972	8.538
									0.1976	8.562		0.1976	7.146		0.198	7.724		0.1972	6.84		0.1972	7.906		0.1976	8.562
									0.1984	8.582		0.1984	7.164		0.1988	7.742		0.198	6.858		0.198	7.928		0.1984	8.582
									0.1992	8.598		0.1988	7.182		0.1992	7.764		0.1984	6.876		0.1984	7.948		0.1992	8.598
									0.1996	8.62		0.1996	7.202		0.1996	7.784		0.1992	6.89		0.1992	7.968		0.1996	8.62
									0.2	8.638		0.2	7.218		0.2004	7.802		0.1996	6.906		0.1996	7.984		0.2	8.638
									0.2008	8.66		0.2004	7.236		0.2008	7.822		0.2	6.926		0.2004	8.008		0.2008	8.66
									0.2012	8.682		0.2012	7.25		0.2016	7.842		0.2008	6.946		0.2008	8.028		0.2012	8.682
									0.202	8.7		0.202	7.272		0.202	7.86		0.2016	6.964		0.2016	8.048		0.202	8.7
									0.2024	8.724		0.2024	7.292		0.2028	7.88		0.202	6.982		0.202	8.07		0.2024	8.724
									0.2032	8.744		0.2028	7.31		0.2032	7.898		0.2024	6.996		0.2028	8.092		0.2032	8.744
									0.2036	8.766		0.2036	7.332		0.204	7.922		0.2032	7.018		0.2032	8.106		0.2036	8.766
									0.204	8.79		0.204	7.348		0.2044	7.938		0.2036	7.034		0.2036	8.126		0.204	8.79
									0.2048	8.808		0.2048	7.366		0.2052	7.958		0.204	7.05		0.2044	8.15		0.2048	8.808
									0.2056	8.83		0.2052	7.388		0.2056	7.976		0.2048	7.07		0.2048	8.166		0.2056	8.83
									0.206	8.848		0.206	7.408		0.206	7.998		0.2056	7.088		0.2056	8.184		0.206	8.848
									0.2064	8.87		0.2064	7.422		0.2068	8.016		0.206	7.104		0.206	8.206		0.2064	8.87
									0.2072	8.892		0.2068	7.442		0.2072	8.032		0.2064	7.124		0.2068	8.228		0.2072	8.892
									0.208	8.916		0.2076	7.458		0.208	8.052		0.2072	7.142		0.2072	8.248		0.208	8.916
									0.2084	8.938		0.2084	7.478		0.2084	8.072		0.2076	7.162		0.208	8.266		0.2084	8.938
									0.2088	8.956		0.2088	7.496		0.2092	8.092		0.2084	7.176		0.2084	8.288		0.2088	8.956
									0.2096	8.978		0.2092	7.514		0.2096	8.11		0.2088	7.192		0.2092	8.31		0.2096	8.978
									0.21	8.998		0.21	7.534		0.21	8.13		0.2096	7.212		0.2096	8.332		0.21	8.998
									0.2108	9.018		0.2104	7.55		0.2108	8.15		0.21	7.23		0.21	8.354		0.2108	9.018
									0.2112	9.036		0.2112	7.568		0.2116	8.17		0.2108	7.248		0.2108	8.368		0.2112	9.036
									0.212	9.06		0.2116	7.586		0.212	8.188		0.2112	7.266		0.2112	8.39		0.212	9.06
									0.2124	9.08		0.2124	7.606		0.2124	8.21		0.2116	7.282		0.212	8.41		0.2124	9.08
									0.2128	9.1		0.2128	7.624		0.2132	8.23		0.2124	7.302		0.2124	8.43		0.2128	9.1
									0.2136	9.12		0.2136	7.642		0.2136	8.242		0.2128	7.318		0.2132	8.452		0.2136	9.12
									0.2144	9.144		0.214	7.656		0.2144	8.262		0.2136	7.338		0.2136	8.474		0.2144	9.144
									0.2148	9.164		0.2144	7.674		0.2148	8.282		0.214	7.352		0.2144	8.494		0.2148	9.164
									0.2152	9.182		0.2152	7.694		0.2156	8.302		0.2148	7.374		0.2148	8.516		0.2152	9.182
									0.216	9.202		0.2156	7.714		0.216	8.322		0.2152	7.392		0.2156	8.536		0.216	9.202
									0.2168	9.222		0.2164	7.734		0.2168	8.338		0.216	7.41		0.216	8.554		0.2168	9.222
									0.2172	9.242		0.2168	7.754		0.2172	8.36		0.2164	7.428		0.2168	8.572		0.2172	9.242
									0.2176	9.262		0.2176	7.768		0.218	8.38		0.2172	7.446		0.2172	8.594		0.2176	9.262
									0.2184	9.284		0.218	7.786		0.2184	8.398		0.2176	7.462		0.218	8.62		0.2184	9.284
									0.2188	9.304		0.2188	7.804		0.2188	8.416		0.2184	7.478		0.2184	8.64		0.2188	9.304
									0.2196	9.324		0.2192	7.82		0.2196	8.434		0.2188	7.496		0.2188	8.66		0.2196	9.324
									0.22	9.344		0.22	7.838		0.22	8.452		0.2196	7.512		0.2196	8.678		0.22	9.344
									0.2208	9.364		0.2204	7.856		0.2208	8.47		0.22	7.53		0.2204	8.702		0.2208	9.364
									0.2212	9.384		0.2208	7.876		0.2212	8.49		0.2208	7.552		0.2208	8.718		0.2212	9.384
									0.2216	9.406		0.2216	7.896		0.222	8.51		0.2212	7.568		0.2212	8.74		0.2216	9.406
									0.2224	9.426		0.222	7.916		0.2224	8.53		0.2216	7.582		0.222	8.758		0.2224	9.426
									0.2232	9.446		0.2228	7.936		0.2232	8.546		0.2224	7.598		0.2224	8.778		0.2232	9.446
									0.2236	9.468		0.2232	7.954		0.2236	8.568		0.2228	7.618		0.2232	8.796		0.2236	9.468
									0.224	9.49		0.224	7.97		0.2244	8.586		0.2236	7.636		0.2236	8.816		0.224	9.49
									0.2248	9.508		0.2244	7.986		0.2248	8.604		0.224	7.65		0.2244	8.838		0.2248	9.508
									0.2252	9.528		0.2252	8.006		0.2256	8.622		0.2248	7.666		0.2248	8.858		0.2252	9.528
									0.226	9.548		0.2256	8.026		0.226	8.642		0.2252	7.682		0.2256	8.874		0.226	9.548
									0.2264	9.57		0.2264	8.042		0.2268	8.658		0.226	7.7		0.226	8.896		0.2264	9.57
									0.2272	9.588		0.2268	8.06		0.2272	8.678		0.2264	7.72		0.2268	8.918		0.2272	9.588
									0.2276	9.604		0.2276	8.082		0.2276	8.7		0.2272	7.736		0.2272	8.938		0.2276	9.604
									0.228	9.624		0.228	8.098		0.2284	8.718		0.2276	7.754		0.2276	8.958		0.228	9.624
									0.2288	9.646		0.2288	8.12		0.2292	8.738		0.228	7.77		0.2284	8.976		0.2288	9.646
									0.2292	9.666		0.2292	8.136		0.2296	8.756		0.2288	7.786		0.2288	8.996		0.2292	9.666
									0.23	9.688		0.2296	8.154		0.23	8.772		0.2292	7.804		0.2296	9.014		0.23	9.688
									0.2304	9.71		0.2304	8.17		0.2308	8.79		0.23	7.818		0.23	9.034		0.2304	9.71
									0.2312	9.73		0.2308	8.188		0.2312	8.812		0.2304	7.836		0.2308	9.058		0.2312	9.73
									0.2316	9.752		0.2316	8.206		0.232	8.832		0.2312	7.852		0.2312	9.076		0.2316	9.752
									0.2324	9.772		0.232	8.224		0.2324	8.848		0.2316	7.87		0.232	9.096		0.2324	9.772
									0.2328	9.79		0.2328	8.24		0.2332	8.868		0.2324	7.89		0.2324	9.116		0.2328	9.79
									0.2336	9.81		0.2332	8.258		0.2336	8.888		0.2328	7.904		0.2332	9.14		0.2336	9.81
									0.234	9.828		0.234	8.276		0.234	8.908		0.2336	7.926		0.2336	9.158		0.234	9.828
									0.2348	9.85		0.2344	8.292		0.2348	8.924		0.234	7.94		0.234	9.176		0.2348	9.85
									0.2352	9.874		0.2352	8.312		0.2352	8.944		0.2348	7.958		0.2348	9.192		0.2352	9.874
									0.236	9.894		0.2356	8.33		0.236	8.958		0.2352	7.972		0.2352	9.216		0.236	9.894
									0.2364	9.914		0.236	8.348		0.2364	8.978		0.2356	7.986		0.236	9.236		0.2364	9.914
									0.2368	9.934		0.2368	8.364		0.2372	8.998		0.2364	8.004		0.2364	9.254		0.2368	9.934
									0.2376	9.952		0.2376	8.38		0.2376	9.018		0.2368	8.022		0.2372	9.276		0.2376	9.952
									0.238	9.976		0.238	8.4		0.2384	9.032		0.2376	8.042		0.2376	9.29		0.238	9.976
									0.2388	10		0.2384	8.42		0.2388	9.052		0.238	8.054		0.2384	9.312		0.2388	10
									0.2392	10.018		0.2392	8.438		0.2396	9.07		0.2388	8.074		0.2388	9.33		0.2392	10.018
									0.24	10.04		0.2396	8.456		0.24	9.09		0.2392	8.088		0.2396	9.354		0.24	10.04
									0.2404	10.06		0.2404	8.47		0.2408	9.106		0.24	8.104		0.24	9.374		0.2404	10.06
									0.2412	10.082		0.2408	8.486		0.2412	9.128		0.2404	8.118		0.2408	9.392		0.2412	10.082
									0.2416	10.106		0.2416	8.504		0.242	9.144		0.2412	8.138		0.2412	9.41		0.2416	10.106
									0.2424	10.122		0.242	8.52		0.2424	9.162		0.2416	8.152		0.2416	9.43		0.2424	10.122
									0.2428	10.142		0.2424	8.536		0.2428	9.18		0.242	8.17		0.2424	9.452		0.2428	10.142
									0.2436	10.162		0.2432	8.556		0.2436	9.2		0.2428	8.188		0.2428	9.47		0.2436	10.162
									0.244	10.184		0.244	8.572		0.244	9.22		0.2436	8.202		0.2436	9.49		0.244	10.184
									0.2444	10.204		0.2444	8.59		0.2448	9.238		0.244	8.22		0.244	9.508		0.2444	10.204
									0.2452	10.224		0.2448	8.608		0.2452	9.254		0.2444	8.24		0.2448	9.534		0.2452	10.224
									0.2456	10.244		0.2456	8.624		0.246	9.274		0.2452	8.254		0.2452	9.552		0.2456	10.244
									0.2464	10.266		0.246	8.642		0.2464	9.292		0.2456	8.272		0.246	9.57		0.2464	10.266
									0.2468	10.288		0.2468	8.658		0.2472	9.31		0.246	8.29		0.2464	9.588		0.2468	10.288
									0.2476	10.306		0.2472	8.678		0.2476	9.328		0.2468	8.306		0.2472	9.604		0.2476	10.306
									0.248	10.324		0.248	8.696		0.248	9.344		0.2476	8.32		0.2476	9.628		0.248	10.324
									0.2488	10.346		0.2484	8.71		0.2488	9.364		0.248	8.334		0.248	9.646		0.2488	10.346
									0.2492	10.366		0.2488	8.726		0.2496	9.384		0.2484	8.354		0.2488	9.664		0.2492	10.366
									0.25	10.384		0.2496	8.744		0.25	9.402		0.2492	8.37		0.2496	9.688		0.25	10.384
									0.2504	10.404		0.25	8.764		0.2504	9.42		0.25	8.39		0.25	9.704		0.2504	10.404
									0.2512	10.426		0.2508	8.776		0.2512	9.436		0.2504	8.406		0.2508	9.724		0.2512	10.426
									0.2516	10.448		0.2512	8.794		0.2516	9.452		0.2508	8.424		0.2512	9.744		0.2516	10.448
									0.252	10.468		0.252	8.812		0.252	9.47		0.2516	8.44		0.2516	9.764		0.252	10.468
									0.2528	10.49		0.2524	8.828		0.2528	9.492		0.252	8.456		0.2524	9.784		0.2528	10.49
									0.2532	10.51		0.2532	8.848		0.2536	9.508		0.2528	8.472		0.2528	9.8		0.2532	10.51
									0.254	10.53		0.2536	8.866		0.254	9.526		0.2532	8.486		0.2536	9.822		0.254	10.53
									0.2544	10.548		0.2544	8.884		0.2544	9.544		0.254	8.502		0.254	9.844		0.2544	10.548
									0.2552	10.57		0.2548	8.9		0.2552	9.562		0.2544	8.52		0.2548	9.862		0.2552	10.57
									0.2556	10.592		0.2556	8.916		0.256	9.576		0.2548	8.538		0.2552	9.884		0.2556	10.592
									0.2564	10.612		0.256	8.936		0.2564	9.596		0.2556	8.552		0.256	9.9		0.2564	10.612
									0.2568	10.632		0.2564	8.952		0.2568	9.614		0.2564	8.57		0.2564	9.922		0.2568	10.632
									0.2576	10.654		0.2572	8.97		0.2576	9.634		0.2568	8.586		0.2572	9.94		0.2576	10.654
									0.258	10.676		0.2576	8.982		0.258	9.654		0.2572	8.604		0.2576	9.96		0.258	10.676
									0.2588	10.694		0.2584	9		0.2588	9.672		0.258	8.618		0.258	9.978		0.2588	10.694
									0.2592	10.714		0.2588	9.02		0.2592	9.694		0.2588	8.634		0.2588	9.996		0.2592	10.714
									0.2596	10.73		0.2596	9.036		0.26	9.71		0.2592	8.652		0.2592	10.014		0.2596	10.73
									0.2604	10.752		0.26	9.054		0.2604	9.728		0.2596	8.67		0.26	10.038		0.2604	10.752
									0.2608	10.774		0.2608	9.072		0.2612	9.744		0.2604	8.686		0.2604	10.052		0.2608	10.774
									0.2616	10.796		0.2612	9.088		0.2616	9.764		0.2608	8.7		0.2612	10.072		0.2616	10.796
									0.262	10.816		0.262	9.104		0.2624	9.778		0.2616	8.716		0.2616	10.094		0.262	10.816
									0.2628	10.836		0.2624	9.12		0.2628	9.796		0.262	8.734		0.2624	10.112		0.2628	10.836
									0.2632	10.86		0.2632	9.138		0.2632	9.816		0.2628	8.748		0.2628	10.128		0.2632	10.86
									0.264	10.878		0.2636	9.156		0.264	9.836		0.2632	8.766		0.2636	10.148		0.264	10.878
									0.2644	10.896		0.264	9.174		0.2648	9.856		0.2636	8.782		0.264	10.168		0.2644	10.896
									0.2652	10.916		0.2648	9.188		0.2652	9.872		0.2644	8.798		0.2648	10.186		0.2652	10.916
									0.2656	10.934		0.2652	9.206		0.2656	9.892		0.2652	8.812		0.2652	10.206		0.2656	10.934
									0.266	10.954		0.266	9.222		0.2664	9.91		0.2656	8.83		0.266	10.226		0.266	10.954
									0.2668	10.974		0.2664	9.238		0.2668	9.93		0.266	8.85		0.2664	10.244		0.2668	10.974
									0.2672	10.994		0.2672	9.256		0.2676	9.946		0.2668	8.864		0.2668	10.268		0.2672	10.994
									0.268	11.018		0.2676	9.272		0.268	9.962		0.2672	8.882		0.2676	10.284		0.268	11.018
									0.2684	11.032		0.2684	9.288		0.2688	9.982		0.268	8.896		0.268	10.302		0.2684	11.032
									0.2692	11.056		0.2688	9.306		0.2692	9.998		0.2684	8.91		0.2688	10.322		0.2692	11.056
									0.2696	11.076		0.2696	9.32		0.27	10.014		0.2692	8.93		0.2692	10.34		0.2696	11.076
									0.27	11.098		0.27	9.338		0.2704	10.034		0.2696	8.944		0.27	10.356		0.27	11.098
									0.2708	11.116		0.2708	9.356		0.2712	10.052		0.27	8.962		0.2704	10.378		0.2708	11.116
									0.2716	11.138		0.2712	9.372		0.2716	10.07		0.2708	8.976		0.2712	10.398		0.2716	11.138
									0.272	11.156		0.2716	9.388		0.272	10.084		0.2712	8.992		0.2716	10.418		0.272	11.156
									0.2724	11.178		0.2724	9.404		0.2728	10.104		0.272	9.004		0.2724	10.44		0.2724	11.178
									0.2732	11.2		0.2728	9.422		0.2732	10.124		0.2724	9.024		0.2728	10.456		0.2732	11.2
									0.274	11.218		0.2736	9.438		0.274	10.138		0.2732	9.04		0.2732	10.476		0.274	11.218
									0.2744	11.24		0.274	9.456		0.2744	10.158		0.2736	9.06		0.274	10.494		0.2744	11.24
									0.2748	11.258		0.2748	9.472		0.2752	10.174		0.2744	9.074		0.2744	10.51		0.2748	11.258
									0.2756	11.28		0.2752	9.486		0.2756	10.192		0.2748	9.09		0.2752	10.532		0.2756	11.28
									0.276	11.3		0.276	9.504		0.2764	10.214		0.2756	9.104		0.2756	10.548		0.276	11.3
									0.2768	11.32		0.2764	9.524		0.2768	10.23		0.276	9.118		0.2764	10.566		0.2768	11.32
									0.2772	11.338		0.2772	9.534		0.2776	10.248		0.2768	9.136		0.2768	10.586		0.2772	11.338
									0.278	11.356		0.2776	9.554		0.278	10.262		0.2772	9.15		0.2776	10.606		0.278	11.356
									0.2784	11.378		0.278	9.568		0.2784	10.28		0.278	9.168		0.278	10.622		0.2784	11.378
									0.2792	11.398		0.2788	9.586		0.2792	10.298		0.2784	9.182		0.2784	10.642		0.2792	11.398
									0.2796	11.422		0.2792	9.602		0.28	10.316		0.2788	9.2		0.2792	10.66		0.2796	11.422
									0.2804	11.438		0.28	9.616		0.2804	10.33		0.2796	9.214		0.28	10.682		0.2804	11.438
									0.2808	11.458		0.2804	9.636		0.2808	10.35		0.28	9.23		0.2804	10.7		0.2808	11.458
									0.2816	11.48		0.2812	9.652		0.2816	10.368		0.2808	9.246		0.2808	10.718		0.2816	11.48
									0.282	11.498		0.2816	9.668		0.282	10.384		0.2812	9.264		0.2816	10.736		0.282	11.498
									0.2828	11.516		0.282	9.684		0.2828	10.404		0.282	9.278		0.282	10.756		0.2828	11.516
									0.2832	11.538		0.2828	9.7		0.2832	10.42		0.2824	9.294		0.2828	10.774		0.2832	11.538
									0.2836	11.558		0.2836	9.716		0.284	10.438		0.2832	9.308		0.2832	10.794		0.2836	11.558
									0.2844	11.58		0.284	9.73		0.2844	10.452		0.2836	9.328		0.284	10.808		0.2844	11.58
									0.2848	11.598		0.2844	9.75		0.2848	10.468		0.2844	9.338		0.2844	10.83		0.2848	11.598
									0.2856	11.618		0.2852	9.77		0.2856	10.488		0.2848	9.354		0.2852	10.85		0.2856	11.618
									0.286	11.636		0.286	9.786		0.2864	10.506		0.2852	9.374		0.2856	10.868		0.286	11.636
									0.2868	11.66		0.2864	9.798		0.2868	10.52		0.286	9.388		0.2864	10.884		0.2868	11.66
									0.2872	11.68		0.2868	9.814		0.2872	10.536		0.2864	9.406		0.2868	10.904		0.2872	11.68
									0.288	11.7		0.2876	9.834		0.288	10.556		0.2872	9.416		0.2872	10.922		0.288	11.7
									0.2884	11.72		0.288	9.846		0.2884	10.572		0.2876	9.432		0.288	10.942		0.2884	11.72
									0.2892	11.74		0.2888	9.862		0.2892	10.592		0.2884	9.448		0.2888	10.962		0.2892	11.74
									0.2896	11.76		0.2892	9.882		0.2896	10.608		0.2888	9.462		0.2892	10.98		0.2896	11.76
									0.2904	11.782		0.29	9.894		0.2904	10.628		0.2896	9.476		0.2896	10.998		0.2904	11.782
									0.2908	11.798		0.2904	9.91		0.2908	10.646		0.29	9.494		0.2904	11.016		0.2908	11.798
									0.2912	11.814		0.2908	9.928		0.2912	10.662		0.2908	9.51		0.2908	11.036		0.2912	11.814
									0.292	11.838		0.2916	9.944		0.292	10.678		0.2912	9.522		0.2916	11.056		0.292	11.838
									0.2924	11.856		0.2924	9.964		0.2928	10.698		0.292	9.534		0.292	11.074		0.2924	11.856
									0.2932	11.874		0.2928	9.98		0.2932	10.714		0.2924	9.556		0.2928	11.094		0.2932	11.874
									0.2936	11.896		0.2932	9.996		0.2936	10.734		0.2932	9.57		0.2932	11.11		0.2936	11.896
									0.2944	11.92		0.294	10.012		0.2944	10.752		0.2936	9.582		0.294	11.128		0.2944	11.92
									0.2948	11.938		0.2944	10.03		0.2952	10.766		0.294	9.6		0.2944	11.148		0.2948	11.938
									0.2956	11.954		0.2952	10.048		0.2956	10.782		0.2948	9.612		0.2952	11.164		0.2956	11.954
									0.296	11.972		0.2956	10.064		0.296	10.798		0.2952	9.626		0.2956	11.186		0.296	11.972
									0.2964	11.994		0.2964	10.078		0.2968	10.816		0.296	9.64		0.2964	11.206		0.2964	11.994
									0.2972	12.014		0.2968	10.096		0.2972	10.832		0.2964	9.66		0.2968	11.222		0.2972	12.014
									0.298	12.036		0.2972	10.112		0.298	10.852		0.2972	9.676		0.2972	11.238		0.298	12.036
									0.2984	12.054		0.298	10.128		0.2984	10.87		0.2976	9.69		0.298	11.258		0.2984	12.054
									0.2988	12.074		0.2988	10.144		0.2992	10.886		0.2984	9.704		0.2984	11.276		0.2988	12.074
									0.2996	12.092		0.2992	10.164		0.2996	10.906		0.2988	9.716		0.2992	11.296		0.2996	12.092
									0.3	12.114		0.2996	10.178		0.3004	10.924		0.2996	9.73		0.2996	11.314		0.3	12.114
									0.3008	12.13		0.3004	10.192		0.3008	10.938		0.3	9.746		0.3004	11.33		0.3008	12.13
									0.3012	12.15		0.3008	10.212		0.3016	10.954		0.3008	9.756		0.3008	11.346		0.3012	12.15
									0.302	12.168		0.3016	10.226		0.302	10.972		0.3012	9.772		0.3016	11.366		0.302	12.168
									0.3024	12.188		0.302	10.242		0.3024	10.99		0.3016	9.79		0.302	11.388		0.3024	12.188
									0.3032	12.212		0.3028	10.258		0.3032	11.008		0.3024	9.802		0.3028	11.404		0.3032	12.212
									0.3036	12.232		0.3032	10.276		0.304	11.022		0.3028	9.816		0.3032	11.422		0.3036	12.232
									0.3044	12.252		0.304	10.292		0.3044	11.038		0.3036	9.832		0.304	11.44		0.3044	12.252
									0.3048	12.27		0.3044	10.306		0.3048	11.054		0.304	9.844		0.3044	11.46		0.3048	12.27
									0.3052	12.288		0.3052	10.322		0.3056	11.072		0.3048	9.858		0.3048	11.476		0.3052	12.288
									0.306	12.31		0.3056	10.338		0.306	11.088		0.3052	9.874		0.3056	11.492		0.306	12.31
									0.3064	12.328		0.306	10.352		0.3068	11.108		0.306	9.888		0.306	11.508		0.3064	12.328
									0.3072	12.346		0.3068	10.368		0.3072	11.124		0.3064	9.902		0.3068	11.524		0.3072	12.346
									0.3076	12.366		0.3076	10.386		0.308	11.142		0.3072	9.916		0.3072	11.544		0.3076	12.366
									0.3084	12.388		0.308	10.404		0.3084	11.16		0.3076	9.926		0.308	11.562		0.3084	12.388
									0.3088	12.404		0.3084	10.42		0.3088	11.176		0.3084	9.94		0.3084	11.582		0.3088	12.404
									0.3096	12.424		0.3092	10.436		0.3096	11.19		0.3088	9.956		0.3092	11.6		0.3096	12.424
									0.31	12.448		0.3096	10.45		0.31	11.208		0.3092	9.968		0.3096	11.618		0.31	12.448
									0.3108	12.464		0.3104	10.466		0.3108	11.224		0.31	9.982		0.3104	11.632		0.3108	12.464
									0.3112	12.484		0.3108	10.482		0.3112	11.244		0.3104	9.994		0.3108	11.65		0.3112	12.484
									0.312	12.508		0.3116	10.498		0.312	11.26		0.3112	10.006		0.3112	11.67		0.312	12.508
									0.3124	12.526		0.312	10.516		0.3128	11.276		0.3116	10.018		0.312	11.688		0.3124	12.526
									0.3132	12.546		0.3128	10.53		0.3132	11.29		0.3124	10.03		0.3128	11.706		0.3132	12.546
									0.3136	12.564		0.3132	10.544		0.3136	11.306		0.3128	10.046		0.3132	11.722		0.3136	12.564
									0.314	12.582		0.3136	10.56		0.3144	11.322		0.3136	10.058		0.3136	11.74		0.314	12.582
									0.3148	12.604		0.3144	10.58		0.3148	11.338		0.314	10.074		0.3144	11.758		0.3148	12.604
									0.3152	12.624		0.3148	10.594		0.3152	11.356		0.3144	10.084		0.3148	11.774		0.3152	12.624
									0.316	12.644		0.3156	10.612		0.316	11.372		0.3152	10.096		0.3156	11.792		0.316	12.644
									0.3164	12.662		0.316	10.624		0.3168	11.386		0.316	10.11		0.316	11.812		0.3164	12.662
									0.3172	12.682		0.3168	10.642		0.3172	11.404		0.3164	10.118		0.3168	11.826		0.3172	12.682
									0.3176	12.702		0.3172	10.66		0.3176	11.42		0.3168	10.128		0.3172	11.844		0.3176	12.702
									0.3184	12.722		0.318	10.674		0.3184	11.44		0.3176	10.142		0.3176	11.862		0.3184	12.722
									0.3188	12.744		0.3184	10.688		0.3188	11.452		0.318	10.154		0.3184	11.878		0.3188	12.744
									0.3196	12.764		0.3192	10.704		0.3196	11.472		0.3188	10.166		0.3192	11.896		0.3196	12.764
									0.32	12.786		0.3196	10.72		0.32	11.484		0.3192	10.174		0.3196	11.916		0.32	12.786
									0.3208	12.804		0.32	10.736		0.3208	11.5		0.32	10.186		0.3204	11.934		0.3208	12.804
									0.3212	12.824		0.3208	10.754		0.3212	11.518		0.3204	10.198		0.3208	11.952		0.3212	12.824
									0.322	12.84		0.3212	10.772		0.322	11.536		0.3208	10.208		0.3212	11.968		0.322	12.84
									0.3224	12.86		0.322	10.784		0.3224	11.55		0.3216	10.222		0.322	11.988		0.3224	12.86
									0.3228	12.876		0.3224	10.8		0.3232	11.566		0.3224	10.232		0.3224	12.004		0.3228	12.876
									0.3236	12.894		0.3232	10.818		0.3236	11.582		0.3228	10.244		0.3232	12.022		0.3236	12.894
									0.324	12.914		0.3236	10.834		0.324	11.594		0.3236	10.252		0.3236	12.036		0.324	12.914
									0.3248	12.934		0.3244	10.85		0.3248	11.612		0.324	10.262		0.3244	12.056		0.3248	12.934
									0.3252	12.956		0.3248	10.864		0.3252	11.628		0.3248	10.272		0.3248	12.072		0.3252	12.956
									0.326	12.974		0.3256	10.88		0.326	11.644		0.3252	10.282		0.3256	12.088		0.326	12.974
									0.3264	12.996		0.326	10.896		0.3264	11.66		0.3256	10.292		0.326	12.108		0.3264	12.996
									0.3272	13.014		0.3264	10.91		0.3272	11.676		0.3264	10.304		0.3268	12.128		0.3272	13.014
									0.3276	13.034		0.3272	10.926		0.3276	11.688		0.3268	10.316		0.3272	12.14		0.3276	13.034
									0.3284	13.054		0.328	10.942		0.3284	11.706		0.3276	10.322		0.328	12.158		0.3284	13.054
									0.3288	13.076		0.3284	10.958		0.3288	11.724		0.328	10.334		0.3284	12.178		0.3288	13.076
									0.3292	13.094		0.3288	10.976		0.3296	11.742		0.3288	10.342		0.3292	12.198		0.3292	13.094
									0.33	13.112		0.3296	10.994		0.33	11.758		0.3292	10.352		0.3296	12.214		0.33	13.112
									0.3308	13.13		0.33	11.008		0.3308	11.772		0.33	10.36		0.33	12.228		0.3308	13.13
									0.3312	13.15		0.3308	11.02		0.3312	11.788		0.3304	10.37		0.3308	12.244		0.3312	13.15
									0.3316	13.166		0.3312	11.04		0.3316	11.806		0.3312	10.376		0.3312	12.262		0.3316	13.166
									0.3324	13.186		0.332	11.054		0.3324	11.82		0.3316	10.386		0.332	12.276		0.3324	13.186
									0.3328	13.208		0.3324	11.072		0.3328	11.832		0.332	10.392		0.3324	12.296		0.3328	13.208
									0.3336	13.226		0.3332	11.088		0.3336	11.854		0.3328	10.404		0.3332	12.312		0.3336	13.226
									0.334	13.244		0.3336	11.106		0.334	11.87		0.3332	10.41		0.3336	12.33		0.334	13.244
									0.3348	13.266		0.3344	11.124		0.3348	11.886		0.334	10.418		0.3344	12.344		0.3348	13.266
									0.3352	13.284		0.3348	11.142		0.3352	11.898		0.3344	10.428		0.3348	12.364		0.3352	13.284
									0.336	13.302		0.3352	11.158		0.336	11.916		0.3352	10.438		0.3356	12.38		0.336	13.302
									0.3364	13.322		0.336	11.174		0.3364	11.93		0.3356	10.448		0.336	12.396		0.3364	13.322
									0.3372	13.342		0.3368	11.186		0.3372	11.946		0.336	10.456		0.3368	12.416		0.3372	13.342
									0.3376	13.362		0.3372	11.202		0.3376	11.96		0.3368	10.464		0.3372	12.432		0.3376	13.362
									0.338	13.382		0.3376	11.218		0.3384	11.976		0.3376	10.474		0.3376	12.446		0.338	13.382
									0.3388	13.4		0.3384	11.234		0.3388	11.992		0.338	10.482		0.3384	12.466		0.3388	13.4
									0.3392	13.418		0.3388	11.252		0.3392	12.008		0.3384	10.494		0.3388	12.482		0.3392	13.418
									0.34	13.438		0.3396	11.268		0.34	12.024		0.3392	10.502		0.3396	12.498		0.34	13.438
									0.3404	13.458		0.34	11.286		0.3408	12.036		0.34	10.516		0.34	12.516		0.3404	13.458
									0.3412	13.472		0.3408	11.302		0.3412	12.05		0.3404	10.526		0.3408	12.532		0.3412	13.472
									0.3416	13.494		0.3412	11.316		0.3416	12.066		0.3408	10.532		0.3412	12.544		0.3416	13.494
									0.3424	13.514		0.3416	11.334		0.3424	12.084		0.3416	10.542		0.3416	12.564		0.3424	13.514
									0.3428	13.536		0.3424	11.352		0.3428	12.094		0.342	10.554		0.3424	12.584		0.3428	13.536
									0.3436	13.552		0.3432	11.366		0.3436	12.11		0.3428	10.564		0.3428	12.598		0.3436	13.552
									0.344	13.57		0.3436	11.382		0.344	12.124		0.3432	10.576		0.3436	12.612		0.344	13.57
									0.3444	13.588		0.344	11.4		0.3448	12.14		0.344	10.588		0.344	12.632		0.3444	13.588
									0.3452	13.608		0.3448	11.416		0.3452	12.154		0.3444	10.602		0.3448	12.646		0.3452	13.608
									0.346	13.63		0.3452	11.432		0.346	12.172		0.3448	10.614		0.3452	12.662		0.346	13.63
									0.3464	13.652		0.346	11.45		0.3464	12.184		0.3456	10.628		0.346	12.68		0.3464	13.652
									0.3468	13.67		0.3464	11.466		0.3468	12.198		0.346	10.636		0.3464	12.698		0.3468	13.67
									0.3476	13.686		0.3472	11.484		0.3476	12.214		0.3468	10.644		0.3472	12.716		0.3476	13.686
									0.348	13.706		0.3476	11.5		0.348	12.228		0.3472	10.658		0.3476	12.732		0.348	13.706
									0.3488	13.726		0.348	11.518		0.3488	12.242		0.348	10.67		0.348	12.746		0.3488	13.726
									0.3492	13.742		0.3488	11.532		0.3492	12.256		0.3484	10.684		0.3488	12.764		0.3492	13.742
									0.35	13.76		0.3496	11.548		0.35	12.272		0.3492	10.696		0.3492	12.784		0.35	13.76
									0.3504	13.778		0.35	11.562		0.3504	12.286		0.3496	10.708		0.35	12.8		0.3504	13.778
									0.3512	13.8		0.3504	11.584		0.3508	12.296		0.3504	10.722		0.3504	12.818		0.3512	13.8
									0.3516	13.822		0.3512	11.598		0.3516	12.312		0.3508	10.732		0.3512	12.834		0.3516	13.822
									0.3524	13.84		0.3516	11.616		0.3524	12.326		0.3512	10.746		0.3516	12.852		0.3524	13.84
									0.3528	13.86		0.3524	11.63		0.3528	12.338		0.352	10.758		0.3524	12.866		0.3528	13.86
									0.3536	13.878		0.3528	11.646		0.3532	12.354		0.3524	10.772		0.3528	12.884		0.3536	13.878
									0.354	13.896		0.3536	11.662		0.354	12.368		0.3532	10.784		0.3536	12.896		0.354	13.896
									0.3544	13.914		0.354	11.678		0.3544	12.382		0.3536	10.802		0.354	12.918		0.3544	13.914
									0.3552	13.93		0.3544	11.694		0.3552	12.396		0.3544	10.812		0.3544	12.934		0.3552	13.93
									0.3556	13.952		0.3552	11.712		0.3556	12.41		0.3548	10.826		0.3552	12.948		0.3556	13.952
									0.3564	13.972		0.356	11.726		0.3564	12.426		0.3556	10.838		0.3556	12.964		0.3564	13.972
									0.3568	13.988		0.3564	11.744		0.3568	12.438		0.356	10.852		0.3564	12.984		0.3568	13.988
									0.3576	14.01		0.3568	11.762		0.3572	12.45		0.3568	10.866		0.3568	13		0.3576	14.01
									0.358	14.028		0.3576	11.776		0.358	12.466		0.3572	10.882		0.3576	13.016		0.358	14.028
									0.3588	14.046		0.358	11.794		0.3588	12.484		0.358	10.894		0.358	13.034		0.3588	14.046
									0.3592	14.064		0.3588	11.812		0.3592	12.496		0.3584	10.91		0.3588	13.046		0.3592	14.064
									0.36	14.08		0.3592	11.826		0.3596	12.508		0.3592	10.922		0.3592	13.064		0.36	14.08
									0.3604	14.098		0.36	11.844		0.3604	12.52		0.3596	10.934		0.36	13.082		0.3604	14.098
									0.3612	14.118		0.3604	11.86		0.3612	12.536		0.36	10.948		0.3604	13.102		0.3612	14.118
									0.3616	14.138		0.3612	11.876		0.3616	12.55		0.3608	10.96		0.3612	13.118		0.3616	14.138
									0.362	14.154		0.3616	11.89		0.362	12.562		0.3616	10.978		0.3616	13.134		0.362	14.154
									0.3628	14.178		0.362	11.908		0.3628	12.578		0.362	10.99		0.3624	13.152		0.3628	14.178
									0.3632	14.196		0.3628	11.924		0.3632	12.59		0.3624	11.002		0.3628	13.17		0.3632	14.196
									0.364	14.214		0.3632	11.94		0.364	12.602		0.3632	11.02		0.3632	13.186		0.364	14.214
									0.3644	14.236		0.364	11.956		0.3644	12.614		0.3636	11.034		0.364	13.198		0.3644	14.236
									0.3652	14.254		0.3644	11.976		0.3652	12.632		0.3644	11.042		0.3644	13.212		0.3652	14.254
									0.3656	14.272		0.3652	11.992		0.3656	12.646		0.3648	11.058		0.3652	13.23		0.3656	14.272
									0.3664	14.29		0.3656	12.012		0.366	12.662		0.3656	11.076		0.3656	13.246		0.3664	14.29
									0.3668	14.308		0.3664	12.024		0.3668	12.674		0.366	11.09		0.3664	13.262		0.3668	14.308
									0.3676	14.326		0.3668	12.04		0.3676	12.688		0.3664	11.102		0.3668	13.278		0.3676	14.326
									0.368	14.346		0.3676	12.058		0.368	12.698		0.3672	11.116		0.3676	13.294		0.368	14.346
									0.3684	14.366		0.368	12.074		0.3684	12.712		0.368	11.134		0.368	13.312		0.3684	14.366
									0.3692	14.386		0.3688	12.09		0.3692	12.726		0.3684	11.144		0.3688	13.33		0.3692	14.386
									0.37	14.402		0.3692	12.112		0.37	12.744		0.3688	11.158		0.3692	13.344		0.37	14.402
									0.3704	14.42		0.37	12.124		0.3704	12.758		0.3696	11.176		0.37	13.358		0.3704	14.42
									0.3708	14.444		0.3704	12.144		0.3708	12.772		0.37	11.19		0.3704	13.372		0.3708	14.444
									0.3716	14.46		0.3712	12.16		0.3716	12.788		0.3708	11.206		0.3708	13.39		0.3716	14.46
									0.372	14.478		0.3716	12.178		0.372	12.798		0.3712	11.22		0.3716	13.406		0.372	14.478
									0.3724	14.494		0.372	12.192		0.3728	12.81		0.372	11.234		0.372	13.422		0.3724	14.494
									0.3732	14.512		0.3728	12.21		0.3732	12.826		0.3724	11.248		0.3728	13.44		0.3732	14.512
									0.374	14.536		0.3732	12.228		0.374	12.842		0.3732	11.26		0.3732	13.454		0.374	14.536
									0.3744	14.556		0.374	12.24		0.3744	12.852		0.3736	11.274		0.374	13.474		0.3744	14.556
									0.3748	14.572		0.3744	12.254		0.3748	12.864		0.3744	11.292		0.3744	13.486		0.3748	14.572
									0.3756	14.59		0.3752	12.272		0.3756	12.882		0.3748	11.306		0.3748	13.504		0.3756	14.59
									0.3764	14.608		0.3756	12.29		0.3764	12.9		0.3752	11.32		0.3756	13.522		0.3764	14.608
									0.3768	14.626		0.3764	12.31		0.3768	12.91		0.376	11.338		0.3764	13.538		0.3768	14.626
									0.3772	14.644		0.3768	12.326		0.3772	12.926		0.3768	11.35		0.3768	13.554		0.3772	14.644
									0.378	14.664		0.3776	12.338		0.378	12.94		0.3772	11.364		0.3772	13.57		0.378	14.664
									0.3784	14.682		0.378	12.356		0.3784	12.954		0.3776	11.378		0.378	13.584		0.3784	14.682
									0.3792	14.7		0.3784	12.372		0.3792	12.968		0.3784	11.392		0.3784	13.6		0.3792	14.7
									0.3796	14.718		0.3792	12.384		0.3796	12.984		0.3788	11.408		0.3792	13.618		0.3796	14.718
									0.3804	14.736		0.3796	12.402		0.3804	12.994		0.3796	11.42		0.3796	13.632		0.3804	14.736
									0.3808	14.754		0.3804	12.418		0.3808	13.008		0.38	11.438		0.3804	13.648		0.3808	14.754
									0.3812	14.776		0.3808	12.438		0.3812	13.024		0.3808	11.452		0.3808	13.664		0.3812	14.776
									0.382	14.792		0.3816	12.452		0.382	13.036		0.3812	11.466		0.3812	13.68		0.382	14.792
									0.3828	14.814		0.382	12.47		0.3828	13.052		0.382	11.484		0.382	13.698		0.3828	14.814
									0.3832	14.836		0.3828	12.488		0.3832	13.064		0.3824	11.498		0.3824	13.716		0.3832	14.836
									0.3836	14.852		0.3832	12.504		0.3836	13.08		0.3828	11.508		0.3832	13.732		0.3836	14.852
									0.3844	14.872		0.384	12.518		0.3844	13.094		0.3836	11.524		0.3836	13.748		0.3844	14.872
									0.3852	14.89		0.3844	12.534		0.3848	13.108		0.384	11.54		0.3844	13.758		0.3852	14.89
									0.3856	14.906		0.3852	12.55		0.3856	13.122		0.3848	11.554		0.3848	13.774		0.3856	14.906
									0.386	14.926		0.3856	12.564		0.386	13.134		0.3852	11.568		0.3856	13.788		0.386	14.926
									0.3868	14.944		0.386	12.584		0.3868	13.152		0.386	11.582		0.386	13.802		0.3868	14.944
									0.3872	14.964		0.3868	12.602		0.3872	13.164		0.3864	11.598		0.3868	13.822		0.3872	14.964
									0.388	14.988		0.3872	12.618		0.388	13.182		0.3872	11.614		0.3872	13.84		0.388	14.988
									0.3884	15.004		0.388	12.632		0.3884	13.192		0.3876	11.628		0.388	13.852		0.3884	15.004
									0.3892	15.022		0.3884	12.648		0.3892	13.208		0.3884	11.644		0.3884	13.866		0.3892	15.022
									0.3896	15.042		0.3892	12.662		0.3896	13.218		0.3888	11.656		0.3888	13.884		0.3896	15.042
									0.3904	15.06		0.3896	12.678		0.39	13.236		0.3892	11.67		0.3896	13.898		0.3904	15.06
									0.3908	15.078		0.39	12.696		0.3908	13.248		0.39	11.686		0.39	13.916		0.3908	15.078
									0.3916	15.098		0.3908	12.712		0.3912	13.266		0.3904	11.7		0.3908	13.93		0.3916	15.098
									0.392	15.114		0.3916	12.73		0.392	13.284		0.3912	11.714		0.3912	13.946		0.392	15.114
									0.3924	15.134		0.392	12.744		0.3924	13.296		0.3916	11.728		0.392	13.964		0.3924	15.134
									0.3932	15.152		0.3924	12.76		0.3932	13.312		0.3924	11.746		0.3924	13.982		0.3932	15.152
									0.394	15.168		0.3932	12.774		0.3936	13.322		0.3928	11.76		0.3932	13.998		0.394	15.168
									0.3944	15.19		0.3936	12.792		0.3944	13.336		0.3936	11.778		0.3936	14.012		0.3944	15.19
									0.3948	15.206		0.3944	12.81		0.3948	13.352		0.394	11.792		0.3944	14.034		0.3948	15.206
									0.3956	15.224		0.3948	12.824		0.3952	13.368		0.3948	11.806		0.3948	14.046		0.3956	15.224
									0.396	15.244		0.3956	12.84		0.396	13.38		0.3952	11.818		0.3952	14.058		0.396	15.244
									0.3968	15.264		0.396	12.854		0.3964	13.4		0.396	11.834		0.396	14.074		0.3968	15.264
									0.3972	15.278		0.3964	12.87		0.3972	13.412		0.3964	11.848		0.3964	14.09		0.3972	15.278
									0.398	15.298		0.3972	12.89		0.3976	13.428		0.3972	11.862		0.3972	14.106		0.398	15.298
									0.3984	15.316		0.398	12.904		0.3984	13.442		0.3976	11.88		0.3976	14.124		0.3984	15.316
									0.3992	15.334		0.3984	12.92		0.3988	13.458		0.3984	11.894		0.3984	14.142		0.3992	15.334
									0.3996	15.354		0.3988	12.936		0.3996	13.472		0.3988	11.912		0.3988	14.156		0.3996	15.354
									0.4004	15.37		0.3996	12.952		0.4	13.488		0.3992	11.926		0.3996	14.17		0.4004	15.37
									0.4008	15.392		0.4004	12.97		0.4008	13.506		0.4	11.938		0.4	14.186		0.4008	15.392
									0.4012	15.412		0.4008	12.986		0.4012	13.52		0.4004	11.95		0.4008	14.2		0.4012	15.412
									0.402	15.426		0.4012	13.004		0.402	13.536		0.4012	11.968		0.4012	14.218		0.402	15.426
									0.4024	15.442		0.402	13.016		0.4024	13.55		0.4016	11.984		0.402	14.232		0.4024	15.442
									0.4032	15.462		0.4024	13.034		0.4032	13.566		0.4024	11.998		0.4024	14.254		0.4032	15.462
									0.4036	15.484		0.4032	13.048		0.4036	13.582		0.4028	12.014		0.4032	14.266		0.4036	15.484
									0.4044	15.502		0.4036	13.068		0.404	13.594		0.4036	12.026		0.4036	14.28		0.4044	15.502
									0.4048	15.516		0.4044	13.082		0.4048	13.608		0.404	12.042		0.404	14.298		0.4048	15.516
									0.4056	15.536		0.4048	13.1		0.4052	13.624		0.4048	12.052		0.4048	14.314		0.4056	15.536
									0.406	15.558		0.4056	13.116		0.406	13.64		0.4052	12.068		0.4052	14.33		0.406	15.558
									0.4068	15.576		0.406	13.134		0.4064	13.656		0.406	12.086		0.406	14.344		0.4068	15.576
									0.4072	15.592		0.4068	13.146		0.4072	13.674		0.4064	12.1		0.4064	14.36		0.4072	15.592
									0.4076	15.61		0.4072	13.162		0.4076	13.69		0.4068	12.116		0.4072	14.374		0.4076	15.61
									0.4084	15.626		0.4076	13.18		0.4084	13.708		0.4076	12.13		0.4076	14.39		0.4084	15.626
									0.4088	15.646		0.4084	13.194		0.4088	13.72		0.408	12.148		0.408	14.406		0.4088	15.646
									0.4096	15.662		0.4092	13.21		0.4096	13.736		0.4088	12.162		0.4088	14.42		0.4096	15.662
									0.41	15.684		0.4096	13.224		0.41	13.752		0.4092	12.174		0.4096	14.44		0.41	15.684
									0.4108	15.7		0.41	13.242		0.4104	13.768		0.41	12.188		0.41	14.454		0.4108	15.7
									0.4112	15.714		0.4108	13.256		0.4112	13.786		0.4104	12.204		0.4104	14.468		0.4112	15.714
									0.412	15.734		0.4112	13.272		0.412	13.798		0.4112	12.22		0.4112	14.484		0.412	15.734
									0.4124	15.75		0.412	13.29		0.4124	13.814		0.4116	12.232		0.4116	14.498		0.4124	15.75
									0.4132	15.77		0.4124	13.306		0.4128	13.828		0.4124	12.244		0.4124	14.518		0.4132	15.77
									0.4136	15.79		0.4132	13.324		0.4136	13.846		0.4128	12.258		0.4128	14.532		0.4136	15.79
									0.414	15.808		0.4136	13.34		0.414	13.86		0.4132	12.274		0.4136	14.544		0.414	15.808
									0.4148	15.826		0.414	13.354		0.4148	13.878		0.414	12.288		0.414	14.564		0.4148	15.826
									0.4152	15.844		0.4148	13.37		0.4152	13.894		0.4144	12.302		0.4144	14.574		0.4152	15.844
									0.416	15.862		0.4152	13.382		0.416	13.91		0.4152	12.318		0.4152	14.592		0.416	15.862
									0.4164	15.88		0.416	13.398		0.4164	13.924		0.4156	12.33		0.416	14.608		0.4164	15.88
									0.4172	15.896		0.4164	13.412		0.4168	13.938		0.4164	12.348		0.4164	14.626		0.4172	15.896
									0.4176	15.912		0.4172	13.434		0.4176	13.956		0.4168	12.36		0.4168	14.638		0.4176	15.912
									0.4184	15.93		0.4176	13.448		0.4184	13.972		0.4176	12.374		0.4176	14.654		0.4184	15.93
									0.4188	15.95		0.4184	13.464		0.4188	13.988		0.418	12.392		0.418	14.67		0.4188	15.95
									0.4196	15.968		0.4188	13.48		0.4192	14.004		0.4188	12.404		0.4188	14.682		0.4196	15.968
									0.42	15.986		0.4196	13.494		0.42	14.022		0.4192	12.418		0.4192	14.7		0.42	15.986
									0.4204	16.004		0.42	13.512		0.4204	14.032		0.4196	12.436		0.42	14.716		0.4204	16.004
									0.4212	16.02		0.4204	13.524		0.4212	14.048		0.4204	12.45		0.4204	14.73		0.4212	16.02
									0.422	16.04		0.4212	13.54		0.4216	14.058		0.4208	12.46		0.4212	14.746		0.422	16.04
									0.4224	16.06		0.4216	13.556		0.4224	14.076		0.4216	12.476		0.4216	14.76		0.4224	16.06
									0.4228	16.076		0.4224	13.574		0.4228	14.096		0.422	12.494		0.422	14.774		0.4228	16.076
									0.4236	16.096		0.4228	13.588		0.4232	14.11		0.4228	12.506		0.4228	14.79		0.4236	16.096
									0.4244	16.114		0.4236	13.602		0.424	14.126		0.4232	12.52		0.4232	14.802		0.4244	16.114
									0.4248	16.13		0.424	13.62		0.4248	14.144		0.424	12.538		0.424	14.82		0.4248	16.13
									0.4252	16.146		0.4248	13.634		0.4252	14.158		0.4244	12.548		0.4244	14.836		0.4252	16.146
									0.426	16.162		0.4252	13.646		0.4256	14.17		0.4252	12.56		0.4252	14.85		0.426	16.162
									0.4264	16.18		0.426	13.662		0.4264	14.186		0.4256	12.578		0.4256	14.864		0.4264	16.18
									0.4272	16.2		0.4264	13.678		0.4268	14.204		0.426	12.59		0.4264	14.882		0.4272	16.2
									0.4276	16.216		0.4272	13.692		0.4276	14.218		0.4268	12.606		0.4268	14.898		0.4276	16.216
									0.4284	16.232		0.4276	13.71		0.428	14.232		0.4272	12.618		0.4276	14.914		0.4284	16.232
									0.4288	16.248		0.428	13.726		0.4288	14.25		0.428	12.634		0.428	14.926		0.4288	16.248
									0.4292	16.268		0.4288	13.742		0.4292	14.266		0.4284	12.65		0.4284	14.94		0.4292	16.268
									0.43	16.284		0.4292	13.756		0.43	14.282		0.4292	12.664		0.4292	14.956		0.43	16.284
									0.4308	16.308		0.43	13.774		0.4304	14.294		0.43	12.678		0.43	14.968		0.4308	16.308
									0.4312	16.322		0.4304	13.788		0.4308	14.312		0.4304	12.692		0.4304	14.984		0.4312	16.322
									0.4316	16.338		0.4312	13.804		0.4316	14.326		0.4308	12.704		0.4308	14.998		0.4316	16.338
									0.4324	16.358		0.4316	13.818		0.432	14.338		0.4316	12.718		0.4316	15.012		0.4324	16.358
									0.4328	16.374		0.4324	13.836		0.4328	14.354		0.432	12.734		0.432	15.028		0.4328	16.374
									0.4336	16.39		0.4328	13.852		0.4332	14.372		0.4324	12.748		0.4328	15.042		0.4336	16.39
									0.434	16.408		0.4336	13.864		0.434	14.386		0.4332	12.764		0.4332	15.058		0.434	16.408
									0.4348	16.424		0.434	13.88		0.4344	14.404		0.434	12.778		0.434	15.072		0.4348	16.424
									0.4352	16.444		0.4344	13.898		0.4352	14.42		0.4344	12.79		0.4344	15.086		0.4352	16.444
									0.436	16.462		0.4352	13.916		0.4356	14.432		0.4352	12.81		0.4348	15.1		0.436	16.462
									0.4364	16.482		0.436	13.928		0.4364	14.446		0.4356	12.824		0.4356	15.114		0.4364	16.482
									0.4372	16.5		0.4364	13.946		0.4368	14.464		0.4364	12.836		0.4364	15.13		0.4372	16.5
									0.4376	16.518		0.4368	13.958		0.4372	14.478		0.4368	12.848		0.4368	15.146		0.4376	16.518
									0.438	16.532		0.4376	13.972		0.438	14.496		0.4372	12.864		0.4372	15.158		0.438	16.532
									0.4388	16.548		0.438	13.986		0.4384	14.51		0.438	12.878		0.438	15.17		0.4388	16.548
									0.4392	16.566		0.4388	14.004		0.4392	14.524		0.4384	12.892		0.4384	15.184		0.4392	16.566
									0.44	16.588		0.4392	14.018		0.4396	14.54		0.4392	12.904		0.4392	15.198		0.44	16.588
									0.4404	16.606		0.44	14.036		0.4404	14.556		0.4396	12.922		0.4396	15.212		0.4404	16.606
									0.4412	16.622		0.4404	14.054		0.4408	14.574		0.4404	12.936		0.4404	15.226		0.4412	16.622
									0.4416	16.64		0.4412	14.066		0.4416	14.588		0.4408	12.95		0.4408	15.24		0.4416	16.64
									0.4424	16.656		0.4416	14.082		0.442	14.604		0.4412	12.962		0.4412	15.256		0.4424	16.656
									0.4428	16.676		0.4424	14.098		0.4428	14.618		0.442	12.976		0.442	15.268		0.4428	16.676
									0.4436	16.688		0.4428	14.112		0.4432	14.634		0.4428	12.988		0.4428	15.278		0.4436	16.688
									0.444	16.706		0.4432	14.126		0.444	14.646		0.4432	13.002		0.4432	15.294		0.444	16.706
									0.4444	16.724		0.444	14.142		0.4444	14.664		0.4436	13.018		0.4436	15.304		0.4444	16.724
									0.4452	16.74		0.4444	14.16		0.4452	14.68		0.4444	13.032		0.4444	15.318		0.4452	16.74
									0.4456	16.758		0.4452	14.176		0.4456	14.694		0.4448	13.048		0.4448	15.332		0.4456	16.758
									0.4464	16.774		0.4456	14.19		0.446	14.71		0.4456	13.062		0.4456	15.346		0.4464	16.774
									0.4468	16.794		0.4464	14.204		0.4468	14.724		0.446	13.072		0.446	15.362		0.4468	16.794
									0.4476	16.81		0.4468	14.22		0.4472	14.738		0.4468	13.088		0.4468	15.374		0.4476	16.81
									0.448	16.828		0.4472	14.234		0.448	14.752		0.4472	13.102		0.4472	15.386		0.448	16.828
									0.4488	16.846		0.448	14.25		0.4484	14.768		0.4476	13.118		0.4476	15.396		0.4488	16.846
									0.4492	16.864		0.4488	14.264		0.4492	14.784		0.4484	13.134		0.4484	15.408		0.4492	16.864
									0.4496	16.878		0.4492	14.282		0.4496	14.8		0.4492	13.146		0.4488	15.42		0.4496	16.878
									0.4504	16.894		0.4496	14.296		0.4504	14.816		0.4496	13.158		0.4496	15.432		0.4504	16.894
									0.4512	16.912		0.4504	14.31		0.4508	14.826		0.45	13.172		0.45	15.444		0.4512	16.912
									0.4516	16.926		0.4512	14.326		0.4516	14.844		0.4508	13.188		0.4508	15.458		0.4516	16.926
									0.452	16.946		0.4516	14.342		0.452	14.858		0.4512	13.204		0.4512	15.472		0.452	16.946
									0.4528	16.966		0.452	14.36		0.4524	14.876		0.452	13.216		0.452	15.482		0.4528	16.966
									0.4532	16.984		0.4528	14.372		0.4532	14.888		0.4524	13.232		0.4524	15.496		0.4532	16.984
									0.454	17.004		0.4532	14.39		0.4536	14.904		0.4532	13.246		0.4532	15.508		0.454	17.004
									0.4544	17.02		0.454	14.404		0.4544	14.924		0.4536	13.258		0.4536	15.522		0.4544	17.02
									0.4552	17.032		0.4544	14.42		0.4548	14.938		0.4544	13.27		0.4544	15.532		0.4552	17.032
									0.4556	17.052		0.4552	14.434		0.4556	14.952		0.4548	13.286		0.4548	15.546		0.4556	17.052
									0.456	17.07		0.4556	14.452		0.456	14.966		0.4556	13.298		0.4552	15.56		0.456	17.07
									0.4568	17.084		0.456	14.462		0.4568	14.982		0.456	13.314		0.456	15.572		0.4568	17.084
									0.4576	17.102		0.4568	14.476		0.4572	14.996		0.4564	13.328		0.4564	15.582		0.4576	17.102
									0.458	17.122		0.4572	14.494		0.458	15.008		0.4572	13.34		0.4572	15.594		0.458	17.122
									0.4584	17.138		0.458	14.51		0.4584	15.026		0.4576	13.356		0.4576	15.61		0.4584	17.138
									0.4592	17.154		0.4584	14.528		0.4588	15.042		0.4584	13.368		0.4584	15.62		0.4592	17.154
									0.4596	17.174		0.4592	14.542		0.4596	15.058		0.4588	13.382		0.4588	15.632		0.4596	17.174
									0.4604	17.192		0.4596	14.558		0.4604	15.072		0.4596	13.396		0.4592	15.644		0.4604	17.192
									0.4608	17.208		0.4604	14.572		0.4608	15.09		0.46	13.41		0.46	15.658		0.4608	17.208
									0.4616	17.224		0.4608	14.586		0.4612	15.1		0.4608	13.424		0.4608	15.67		0.4616	17.224
									0.462	17.244		0.4616	14.602		0.462	15.116		0.4612	13.44		0.4612	15.682		0.462	17.244
									0.4628	17.26		0.462	14.618		0.4624	15.132		0.4616	13.454		0.4616	15.692		0.4628	17.26
									0.4632	17.276		0.4624	14.634		0.4632	15.144		0.4624	13.466		0.4624	15.706		0.4632	17.276
									0.464	17.294		0.4632	14.644		0.4636	15.16		0.4632	13.478		0.4632	15.718		0.464	17.294
									0.4644	17.314		0.4636	14.662		0.4644	15.176		0.4636	13.496		0.4636	15.732		0.4644	17.314
									0.4648	17.33		0.4644	14.676		0.4648	15.192		0.464	13.51		0.464	15.748		0.4648	17.33
									0.4656	17.34		0.4648	14.688		0.4652	15.204		0.4648	13.524		0.4648	15.762		0.4656	17.34
									0.4664	17.362		0.4656	14.704		0.466	15.22		0.4652	13.538		0.4652	15.768		0.4664	17.362
									0.4668	17.376		0.466	14.718		0.4668	15.238		0.466	13.552		0.466	15.786		0.4668	17.376
									0.4672	17.394		0.4668	14.736		0.4672	15.252		0.4664	13.568		0.4664	15.796		0.4672	17.394
									0.468	17.412		0.4672	14.754		0.4676	15.268		0.4672	13.58		0.4672	15.808		0.468	17.412
									0.4684	17.432		0.4676	14.766		0.4684	15.284		0.4676	13.59		0.4676	15.822		0.4684	17.432
									0.4692	17.446		0.4684	14.778		0.4688	15.298		0.4684	13.604		0.468	15.836		0.4692	17.446
									0.4696	17.46		0.4692	14.796		0.4696	15.314		0.4688	13.62		0.4688	15.848		0.4696	17.46
									0.4704	17.48		0.4696	14.808		0.47	15.328		0.4696	13.636		0.4696	15.862		0.4704	17.48
									0.4708	17.496		0.47	14.824		0.4704	15.344		0.47	13.648		0.47	15.876		0.4708	17.496
									0.4712	17.514		0.4708	14.84		0.4712	15.362		0.4708	13.664		0.4704	15.888		0.4712	17.514
									0.472	17.528		0.4712	14.856		0.4716	15.38		0.4712	13.678		0.4712	15.896		0.472	17.528
									0.4728	17.544		0.472	14.872		0.4724	15.394		0.4716	13.694		0.4716	15.91		0.4728	17.544
									0.4732	17.562		0.4724	14.886		0.4732	15.412		0.4724	13.708		0.4724	15.924		0.4732	17.562
									0.4736	17.578		0.4732	14.902		0.4736	15.43		0.4732	13.722		0.4728	15.938		0.4736	17.578
									0.4744	17.596		0.4736	14.914		0.474	15.444		0.4736	13.736		0.4736	15.948		0.4744	17.596
									0.4748	17.614		0.474	14.93		0.4748	15.456		0.474	13.75		0.474	15.962		0.4748	17.614
									0.4756	17.628		0.4748	14.948		0.4752	15.47		0.4748	13.764		0.4748	15.974		0.4756	17.628
									0.476	17.644		0.4756	14.964		0.476	15.488		0.4752	13.776		0.4752	15.982		0.476	17.644
									0.4768	17.662		0.476	14.978		0.4764	15.502		0.476	13.788		0.476	15.996		0.4768	17.662
									0.4772	17.68		0.4768	14.994		0.4772	15.516		0.4764	13.8		0.4764	16.006		0.4772	17.68
									0.478	17.696		0.4772	15.008		0.4776	15.532		0.4772	13.818		0.4768	16.018		0.478	17.696
									0.4784	17.712		0.4776	15.026		0.4784	15.548		0.4776	13.83		0.4776	16.03		0.4784	17.712
									0.4792	17.73		0.4784	15.038		0.4788	15.562		0.4784	13.844		0.4784	16.04		0.4792	17.73
									0.4796	17.744		0.4788	15.054		0.4796	15.578		0.4788	13.858		0.4788	16.056		0.4796	17.744
									0.48	17.762		0.4796	15.066		0.48	15.59		0.4796	13.872		0.4792	16.068		0.48	17.762
									0.4808	17.78		0.48	15.082		0.4804	15.608		0.48	13.884		0.48	16.078		0.4808	17.78
									0.4812	17.794		0.4808	15.094		0.4812	15.626		0.4804	13.896		0.4804	16.09		0.4812	17.794
									0.482	17.812		0.4812	15.11		0.482	15.64		0.4812	13.91		0.4812	16.102		0.482	17.812
									0.4824	17.826		0.482	15.124		0.4824	15.654		0.4816	13.924		0.4816	16.116		0.4824	17.826
									0.4832	17.842		0.4824	15.14		0.4828	15.67		0.4824	13.942		0.4824	16.128		0.4832	17.842
									0.4836	17.858		0.4832	15.158		0.4836	15.686		0.4828	13.954		0.4828	16.14		0.4836	17.858
									0.4844	17.876		0.4836	15.172		0.484	15.702		0.4836	13.97		0.4832	16.152		0.4844	17.876
									0.4848	17.892		0.4844	15.182		0.4848	15.716		0.484	13.982		0.484	16.16		0.4848	17.892
									0.4856	17.91		0.4848	15.2		0.4852	15.732		0.4848	13.994		0.4844	16.172		0.4856	17.91
									0.486	17.926		0.4852	15.214		0.486	15.746		0.4852	14.008		0.4852	16.184		0.486	17.926
									0.4864	17.942		0.486	15.232		0.4864	15.758		0.4856	14.018		0.4856	16.194		0.4864	17.942
									0.4872	17.956		0.4864	15.244		0.4872	15.776		0.4864	14.036		0.4864	16.206		0.4872	17.956
									0.4876	17.976		0.4872	15.258		0.4876	15.792		0.4872	14.048		0.4868	16.218		0.4876	17.976
									0.4884	17.99		0.4876	15.274		0.4884	15.804		0.4876	14.066		0.4876	16.23		0.4884	17.99
									0.4888	18.006		0.4884	15.288		0.4888	15.818		0.488	14.078		0.488	16.242		0.4888	18.006
									0.4896	18.022		0.4888	15.3		0.4892	15.834		0.4888	14.092		0.4888	16.252		0.4896	18.022
									0.49	18.038		0.4896	15.316		0.49	15.852		0.4892	14.104		0.4892	16.264		0.49	18.038
									0.4908	18.056		0.49	15.33		0.4904	15.862		0.49	14.116		0.4896	16.272		0.4908	18.056
									0.4912	18.068		0.4908	15.346		0.4912	15.88		0.4904	14.134		0.4904	16.284		0.4912	18.068
									0.492	18.084		0.4912	15.362		0.4916	15.896		0.4912	14.146		0.4908	16.294		0.492	18.084
									0.4924	18.1		0.4916	15.376		0.4924	15.908		0.4916	14.16		0.4916	16.306		0.4924	18.1
									0.4932	18.114		0.4924	15.388		0.4928	15.922		0.492	14.172		0.492	16.318		0.4932	18.114
									0.4936	18.132		0.4928	15.404		0.4936	15.942		0.4928	14.186		0.4928	16.33		0.4936	18.132
									0.4944	18.146		0.4936	15.42		0.494	15.956		0.4936	14.202		0.4932	16.342		0.4944	18.146
									0.4948	18.162		0.494	15.432		0.4944	15.97		0.494	14.214		0.494	16.358		0.4948	18.162
									0.4952	18.178		0.4948	15.446		0.4952	15.982		0.4944	14.228		0.4944	16.368		0.4952	18.178
									0.496	18.194		0.4952	15.462		0.4956	15.998		0.4952	14.242		0.4948	16.378		0.496	18.194
									0.4964	18.21		0.496	15.478		0.4964	16.014		0.4956	14.254		0.4956	16.392		0.4964	18.21
									0.4972	18.226		0.4964	15.488		0.4968	16.03		0.4964	14.268		0.4964	16.402		0.4972	18.226
									0.4976	18.24		0.4972	15.504		0.4976	16.042		0.4968	14.286		0.4968	16.412		0.4976	18.24
									0.4984	18.254		0.4976	15.518		0.498	16.054		0.4976	14.296		0.4972	16.426		0.4984	18.254
									0.4988	18.272		0.498	15.534		0.4988	16.072		0.498	14.312		0.498	16.434		0.4988	18.272
									0.4996	18.286		0.4988	15.552		0.4992	16.084		0.4984	14.324		0.4984	16.446		0.4996	18.286
									0.5	18.304		0.4996	15.564		0.5	16.098		0.4992	14.338		0.4992	16.46		0.5	18.304
									0.5008	18.322		0.5	15.578		0.5004	16.114		0.5	14.354		0.4996	16.472		0.5008	18.322
									0.5012	18.338		0.5004	15.592		0.5008	16.128		0.5004	14.366		0.5004	16.484		0.5012	18.338
									0.5016	18.352		0.5012	15.608		0.5016	16.144		0.5008	14.382		0.5008	16.494		0.5016	18.352
									0.5024	18.366		0.5016	15.622		0.502	16.158		0.5016	14.394		0.5012	16.504		0.5024	18.366
									0.5028	18.384		0.5024	15.638		0.5028	16.172		0.5024	14.41		0.502	16.516		0.5028	18.384
									0.5036	18.4		0.5028	15.65		0.5032	16.188		0.5028	14.424		0.5024	16.528		0.5036	18.4
									0.504	18.414		0.5036	15.666		0.504	16.204		0.5032	14.434		0.5032	16.542		0.504	18.414
									0.5048	18.43		0.504	15.68		0.5044	16.218		0.504	14.452		0.5036	16.556		0.5048	18.43
									0.5052	18.446		0.5044	15.694		0.5052	16.234		0.5044	14.464		0.5044	16.568		0.5052	18.446
									0.506	18.458		0.5052	15.708		0.5056	16.246		0.5052	14.476		0.5052	16.578		0.506	18.458
									0.5064	18.476		0.5056	15.726		0.5064	16.262		0.5056	14.49		0.5056	16.59		0.5064	18.476
									0.5072	18.492		0.5064	15.74		0.5068	16.276		0.5064	14.506		0.506	16.6		0.5072	18.492
									0.5076	18.51		0.5068	15.754		0.5072	16.294		0.5068	14.518		0.5068	16.61		0.5076	18.51
									0.5084	18.526		0.5076	15.772		0.508	16.306		0.5072	14.53		0.5072	16.626		0.5084	18.526
									0.5088	18.544		0.5084	15.784		0.5088	16.324		0.508	14.542		0.5076	16.638		0.5088	18.544
									0.5092	18.556		0.5088	15.802		0.5092	16.338		0.5088	14.556		0.5084	16.65		0.5092	18.556
									0.51	18.57		0.5092	15.816		0.5096	16.354		0.5092	14.568		0.5092	16.662		0.51	18.57
									0.5104	18.586		0.51	15.828		0.5104	16.366		0.5096	14.586		0.5096	16.672		0.5104	18.586
									0.5112	18.606		0.5104	15.842		0.5108	16.38		0.5104	14.594		0.51	16.684		0.5112	18.606
									0.5116	18.624		0.5112	15.856		0.5116	16.394		0.5112	14.606		0.5108	16.696		0.5116	18.624
									0.5124	18.638		0.5116	15.874		0.512	16.412		0.5116	14.622		0.5116	16.706		0.5124	18.638
									0.5128	18.652		0.5124	15.886		0.5128	16.43		0.512	14.636		0.512	16.716		0.5128	18.652
									0.5136	18.666		0.5128	15.9		0.5132	16.442		0.5128	14.65		0.5124	16.728		0.5136	18.666
									0.514	18.68		0.5132	15.918		0.514	16.46		0.5132	14.666		0.5132	16.742		0.514	18.68
									0.5148	18.698		0.514	15.932		0.5144	16.472		0.514	14.676		0.5136	16.754		0.5148	18.698
									0.5152	18.712		0.5148	15.946		0.5152	16.484		0.5144	14.692		0.5144	16.764		0.5152	18.712
									0.5156	18.728		0.5152	15.964		0.5156	16.5		0.5152	14.704		0.5148	16.776		0.5156	18.728
									0.5164	18.744		0.5156	15.976		0.516	16.514		0.5156	14.714		0.5156	16.788		0.5164	18.744
									0.5172	18.76		0.5164	15.988		0.5168	16.53		0.516	14.726		0.516	16.8		0.5172	18.76
									0.5176	18.776		0.5168	16.004		0.5176	16.544		0.5168	14.74		0.5164	16.81		0.5176	18.776
									0.518	18.79		0.5176	16.02		0.518	16.56		0.5176	14.756		0.5172	16.822		0.518	18.79
									0.5188	18.804		0.518	16.036		0.5184	16.574		0.518	14.77		0.5176	16.83		0.5188	18.804
									0.5192	18.822		0.5188	16.048		0.5192	16.588		0.5184	14.784		0.5184	16.844		0.5192	18.822
									0.52	18.834		0.5192	16.062		0.5196	16.602		0.5192	14.798		0.5188	16.856		0.52	18.834
									0.5204	18.854		0.5196	16.078		0.5204	16.618		0.5196	14.81		0.5196	16.864		0.5204	18.854
									0.5212	18.866		0.5204	16.094		0.5208	16.628		0.5204	14.824		0.52	16.878		0.5212	18.866
									0.5216	18.882		0.5208	16.106		0.5216	16.644		0.5208	14.834		0.5208	16.892		0.5216	18.882
									0.522	18.9		0.5216	16.12		0.522	16.66		0.5216	14.848		0.5212	16.904		0.522	18.9
									0.5228	18.914		0.522	16.136		0.5224	16.672		0.522	14.864		0.522	16.916		0.5228	18.914
									0.5232	18.928		0.5228	16.15		0.5232	16.686		0.5224	14.876		0.5224	16.926		0.5232	18.928
									0.524	18.946		0.5232	16.164		0.524	16.704		0.5232	14.89		0.5232	16.936		0.524	18.946
									0.5244	18.96		0.524	16.18		0.5244	16.72		0.524	14.902		0.5236	16.946		0.5244	18.96
									0.5252	18.978		0.5244	16.192		0.5248	16.732		0.5244	14.916		0.524	16.964		0.5252	18.978
									0.5256	18.996		0.5252	16.206		0.5256	16.746		0.5248	14.926		0.5248	16.974		0.5256	18.996
									0.5264	19.012		0.5256	16.222		0.5264	16.764		0.5256	14.944		0.5252	16.988		0.5264	19.012
									0.5268	19.022		0.5264	16.234		0.5268	16.776		0.526	14.956		0.526	17		0.5268	19.022
									0.5276	19.044		0.5268	16.25		0.5272	16.79		0.5268	14.97		0.5264	17.012		0.5276	19.044
									0.528	19.06		0.5272	16.26		0.528	16.806		0.5272	14.984		0.5272	17.026		0.528	19.06
									0.5284	19.074		0.528	16.276		0.5284	16.818		0.528	14.996		0.5276	17.038		0.5284	19.074
									0.5292	19.09		0.5284	16.29		0.5288	16.83		0.5284	15.008		0.528	17.054		0.5292	19.09
									0.53	19.102		0.5292	16.302		0.5296	16.846		0.5288	15.02		0.5288	17.068		0.53	19.102
									0.5304	19.122		0.5296	16.32		0.5304	16.862		0.5296	15.032		0.5296	17.08		0.5304	19.122
									0.5308	19.138		0.5304	16.338		0.5308	16.878		0.5304	15.046		0.53	17.096		0.5308	19.138
									0.5316	19.154		0.5308	16.354		0.5312	16.89		0.5308	15.062		0.5304	17.106		0.5316	19.154
									0.5324	19.172		0.5316	16.364		0.532	16.906		0.5312	15.076		0.5312	17.124		0.5324	19.172
									0.5328	19.186		0.532	16.376		0.5324	16.92		0.532	15.086		0.5316	17.134		0.5328	19.186
									0.5332	19.202		0.5328	16.392		0.5332	16.934		0.5324	15.1		0.5324	17.152		0.5332	19.202
									0.534	19.218		0.5332	16.404		0.5336	16.948		0.5332	15.112		0.5328	17.164		0.534	19.218
									0.5344	19.234		0.5336	16.422		0.5344	16.966		0.5336	15.126		0.5336	17.18		0.5344	19.234
									0.5352	19.25		0.5344	16.436		0.5348	16.978		0.5344	15.14		0.534	17.196		0.5352	19.25
									0.5356	19.264		0.5348	16.45		0.5356	16.992		0.5348	15.154		0.5344	17.21		0.5356	19.264
									0.5364	19.276		0.5356	16.466		0.536	17.006		0.5356	15.166		0.5352	17.224		0.5364	19.276
									0.5368	19.294		0.536	16.476		0.5368	17.018		0.536	15.18		0.536	17.24		0.5368	19.294
									0.5372	19.31		0.5368	16.494		0.5372	17.032		0.5368	15.198		0.5364	17.258		0.5372	19.31
									0.538	19.328		0.5372	16.506		0.5376	17.046		0.5372	15.21		0.5368	17.27		0.538	19.328
									0.5388	19.342		0.5376	16.518		0.5384	17.062		0.5376	15.222		0.5376	17.286		0.5388	19.342
									0.5392	19.358		0.5384	16.534		0.5388	17.074		0.5384	15.234		0.538	17.302		0.5392	19.358
									0.5396	19.372		0.5392	16.55		0.5396	17.09		0.5388	15.248		0.5388	17.316		0.5396	19.372
									0.5404	19.386		0.5396	16.566		0.54	17.102		0.5396	15.26		0.5392	17.33		0.5404	19.386
									0.5408	19.402		0.54	16.574		0.5408	17.12		0.54	15.276		0.54	17.348		0.5408	19.402
									0.5416	19.416		0.5408	16.59		0.5412	17.13		0.5408	15.288		0.5404	17.364		0.5416	19.416
									0.542	19.436		0.5412	16.604		0.542	17.144		0.5412	15.304		0.5412	17.384		0.542	19.436
									0.5428	19.452		0.542	16.618		0.5424	17.16		0.542	15.314		0.5416	17.398		0.5428	19.452
									0.5432	19.47		0.5424	16.636		0.5432	17.172		0.5424	15.33		0.5424	17.412		0.5432	19.47
									0.544	19.484		0.5432	16.652		0.5436	17.186		0.5432	15.342		0.5428	17.432		0.544	19.484
									0.5444	19.5		0.5436	16.668		0.5444	17.204		0.5436	15.354		0.5436	17.448		0.5444	19.5
									0.5452	19.514		0.5444	16.68		0.5448	17.22		0.5444	15.37		0.544	17.46		0.5452	19.514
									0.5456	19.53		0.5448	16.694		0.5456	17.236		0.5448	15.38		0.5448	17.476		0.5456	19.53
									0.546	19.544		0.5456	16.706		0.546	17.25		0.5456	15.396		0.5452	17.49		0.546	19.544
									0.5468	19.562		0.546	16.72		0.5464	17.264		0.546	15.406		0.5456	17.506		0.5468	19.562
									0.5472	19.574		0.5464	16.734		0.5472	17.276		0.5464	15.42		0.5464	17.52		0.5472	19.574
									0.548	19.592		0.5472	16.752		0.5476	17.288		0.5472	15.432		0.5468	17.536		0.548	19.592
									0.5484	19.61		0.548	16.766		0.5484	17.304		0.5476	15.446		0.5476	17.55		0.5484	19.61
									0.5492	19.626		0.5484	16.782		0.5488	17.318		0.5484	15.458		0.548	17.566		0.5492	19.626
									0.5496	19.642		0.5488	16.794		0.5496	17.33		0.5488	15.474		0.5488	17.582		0.5496	19.642
									0.5504	19.656		0.5496	16.808		0.55	17.348		0.5496	15.488		0.5492	17.6		0.5504	19.656
									0.5508	19.672		0.5504	16.822		0.5508	17.362		0.55	15.5		0.5496	17.612		0.5508	19.672
									0.5516	19.69		0.5508	16.834		0.5512	17.378		0.5508	15.514		0.5504	17.63		0.5516	19.69
									0.552	19.702		0.5512	16.85		0.552	17.388		0.5512	15.53		0.5512	17.644		0.552	19.702
									0.5524	19.718		0.552	16.862		0.5524	17.402		0.552	15.544		0.5516	17.664		0.5524	19.718
									0.5532	19.736		0.5524	16.878		0.5528	17.418		0.5524	15.554		0.552	17.678		0.5532	19.736
									0.554	19.75		0.5528	16.892		0.5536	17.43		0.5528	15.568		0.5528	17.692		0.554	19.75
									0.5544	19.766		0.5536	16.902		0.5544	17.446		0.5536	15.58		0.5536	17.712		0.5544	19.766
									0.5548	19.778		0.554	16.918		0.5548	17.462		0.5544	15.596		0.554	17.724		0.5548	19.778
									0.5556	19.796		0.5548	16.934		0.5552	17.474		0.5548	15.606		0.5544	17.738		0.5556	19.796
									0.556	19.81		0.5552	16.946		0.556	17.486		0.5552	15.62		0.5552	17.754		0.556	19.81
									0.5568	19.826		0.556	16.962		0.5564	17.504		0.556	15.632		0.5556	17.77		0.5568	19.826
									0.5572	19.846		0.5564	16.974		0.5572	17.516		0.5564	15.646		0.5564	17.786		0.5572	19.846
									0.558	19.858		0.5572	16.99		0.5576	17.53		0.5572	15.66		0.5568	17.804		0.558	19.858
									0.5584	19.874		0.5576	17.002		0.5584	17.542		0.5576	15.674		0.5576	17.818		0.5584	19.874
									0.5588	19.888		0.5584	17.016		0.5588	17.562		0.5584	15.686		0.558	17.834		0.5588	19.888
									0.5596	19.906		0.5588	17.026		0.5596	17.574		0.5588	15.698		0.5584	17.85		0.5596	19.906
									0.5604	19.922		0.5596	17.042		0.56	17.582		0.5596	15.71		0.5592	17.868		0.5604	19.922
									0.5608	19.938		0.56	17.056		0.5608	17.6		0.56	15.724		0.5596	17.88		0.5608	19.938
									0.5612	19.952		0.5608	17.07		0.5612	17.614		0.5608	15.738		0.5604	17.896		0.5612	19.952
									0.562	19.968		0.5612	17.084		0.5616	17.63		0.5612	15.75		0.5608	17.91		0.562	19.968
									0.5628	19.982		0.5616	17.1		0.5624	17.646		0.5616	15.762		0.5616	17.924		0.5628	19.982
									0.5632	19.996		0.5624	17.11		0.5628	17.656		0.5624	15.78		0.562	17.94		0.5632	19.996
									0.5636	20.012		0.5628	17.124		0.5636	17.67		0.5628	15.79		0.5628	17.958		0.5636	20.012
									0.5644	20.03		0.5636	17.136		0.564	17.684		0.5636	15.802		0.5632	17.972		0.5644	20.03
									0.5648	20.044		0.564	17.152		0.5648	17.696		0.564	15.814		0.5636	17.988		0.5648	20.044
									0.5656	20.062		0.5648	17.164		0.5652	17.71		0.5648	15.828		0.5644	18.008		0.5656	20.062
									0.566	20.076		0.5652	17.178		0.566	17.728		0.5652	15.84		0.5648	18.022		0.566	20.076
									0.5668	20.092		0.566	17.194		0.5664	17.74		0.566	15.856		0.5656	18.036		0.5668	20.092
									0.5672	20.108		0.5664	17.204		0.5672	17.752		0.5664	15.868		0.566	18.05		0.5672	20.108
									0.5676	20.12		0.5668	17.22		0.5676	17.77		0.5668	15.882		0.5668	18.064		0.5676	20.12
									0.5684	20.134		0.5676	17.232		0.5684	17.782		0.5676	15.896		0.5672	18.08		0.5684	20.134
									0.5692	20.154		0.5684	17.244		0.5688	17.792		0.5684	15.912		0.568	18.098		0.5692	20.154
									0.5696	20.168		0.5688	17.258		0.5692	17.81		0.5688	15.918		0.5684	18.114		0.5696	20.168
									0.57	20.182		0.5692	17.272		0.57	17.818		0.5692	15.934		0.5692	18.13		0.57	20.182
									0.5708	20.198		0.57	17.286		0.5704	17.836		0.57	15.948		0.5696	18.146		0.5708	20.198
									0.5712	20.212		0.5704	17.298		0.5712	17.852		0.5704	15.96		0.57	18.162		0.5712	20.212
									0.572	20.228		0.5712	17.31		0.5716	17.864		0.5712	15.974		0.5708	18.176		0.572	20.228
									0.5724	20.242		0.5716	17.324		0.5724	17.882		0.5716	15.988		0.5716	18.192		0.5724	20.242
									0.5732	20.258		0.5724	17.338		0.5728	17.892		0.5724	16.002		0.572	18.208		0.5732	20.258
									0.5736	20.276		0.5728	17.356		0.5732	17.906		0.5728	16.014		0.5724	18.224		0.5736	20.276
									0.5744	20.288		0.5732	17.366		0.574	17.92		0.5732	16.026		0.5732	18.24		0.5744	20.288
									0.5748	20.304		0.574	17.378		0.5748	17.936		0.574	16.04		0.5736	18.254		0.5748	20.304
									0.5756	20.32		0.5748	17.392		0.5752	17.95		0.5748	16.052		0.5744	18.272		0.5756	20.32
									0.576	20.336		0.5752	17.406		0.5756	17.964		0.5752	16.066		0.5748	18.286		0.576	20.336
									0.5764	20.348		0.5756	17.42		0.5764	17.976		0.5756	16.078		0.5756	18.304		0.5764	20.348
									0.5772	20.36		0.5764	17.432		0.5768	17.992		0.5764	16.094		0.576	18.32		0.5772	20.36
									0.5776	20.378		0.5768	17.448		0.5776	18.004		0.5768	16.108		0.5768	18.334		0.5776	20.378
									0.5784	20.394		0.5776	17.46		0.578	18.02		0.5776	16.118		0.5772	18.35		0.5784	20.394
									0.5788	20.41		0.578	17.474		0.5788	18.034		0.578	16.134		0.578	18.364		0.5788	20.41
									0.5796	20.428		0.5788	17.49		0.5792	18.048		0.5788	16.148		0.5784	18.382		0.5796	20.428
									0.58	20.444		0.5792	17.504		0.58	18.064		0.5792	16.16		0.5792	18.396		0.58	20.444
									0.5808	20.46		0.58	17.516		0.5804	18.08		0.58	16.174		0.5796	18.412		0.5808	20.46
									0.5812	20.474		0.5804	17.526		0.5812	18.092		0.5804	16.188		0.5804	18.424		0.5812	20.474
									0.582	20.484		0.5812	17.54		0.5816	18.106		0.5812	16.2		0.5808	18.438		0.582	20.484
									0.5824	20.5		0.5816	17.556		0.582	18.12		0.5816	16.21		0.5812	18.454		0.5824	20.5
									0.5828	20.518		0.582	17.568		0.5828	18.136		0.582	16.226		0.582	18.47		0.5828	20.518
									0.5836	20.534		0.5828	17.584		0.5836	18.152		0.5828	16.24		0.5824	18.486		0.5836	20.534
									0.584	20.55		0.5836	17.596		0.584	18.168		0.5836	16.252		0.5832	18.504		0.584	20.55
									0.5848	20.568		0.584	17.612		0.5844	18.18		0.584	16.268		0.5836	18.522		0.5848	20.568
									0.5852	20.584		0.5844	17.624		0.5852	18.194		0.5844	16.278		0.5844	18.532		0.5852	20.584
									0.586	20.596		0.5852	17.638		0.5856	18.21		0.5852	16.294		0.5848	18.546		0.586	20.596
									0.5864	20.61		0.5856	17.65		0.5864	18.218		0.5856	16.304		0.5852	18.564		0.5864	20.61
									0.5872	20.624		0.5864	17.662		0.5868	18.234		0.5864	16.32		0.586	18.576		0.5872	20.624
									0.5876	20.642		0.5868	17.678		0.5876	18.25		0.5868	16.33		0.5868	18.59		0.5876	20.642
									0.5884	20.658		0.5876	17.69		0.588	18.262		0.5876	16.344		0.5872	18.606		0.5884	20.658
									0.5888	20.672		0.588	17.704		0.5884	18.276		0.588	16.356		0.5876	18.624		0.5888	20.672
									0.5896	20.686		0.5888	17.718		0.5892	18.29		0.5884	16.368		0.5884	18.636		0.5896	20.686
									0.59	20.7		0.5892	17.732		0.59	18.302		0.5892	16.386		0.5888	18.652		0.59	20.7
									0.5904	20.718		0.59	17.746		0.5904	18.316		0.59	16.402		0.5896	18.668		0.5904	20.718
									0.5912	20.732		0.5904	17.756		0.5908	18.332		0.5904	16.414		0.59	18.682		0.5912	20.732
									0.5916	20.75		0.5908	17.772		0.5916	18.344		0.5908	16.428		0.5908	18.694		0.5916	20.75
									0.5924	20.764		0.5916	17.786		0.5924	18.36		0.5916	16.44		0.5912	18.712		0.5924	20.764
									0.5928	20.776		0.592	17.796		0.5928	18.374		0.592	16.454		0.5916	18.724		0.5928	20.776
									0.5936	20.79		0.5928	17.81		0.5932	18.39		0.5928	16.468		0.5924	18.738		0.5936	20.79
									0.594	20.806		0.5932	17.824		0.594	18.402		0.5932	16.484		0.5932	18.754		0.594	20.806
									0.5944	20.82		0.594	17.838		0.5944	18.416		0.594	16.498		0.5936	18.772		0.5944	20.82
									0.5952	20.838		0.5944	17.852		0.5948	18.428		0.5944	16.512		0.594	18.786		0.5952	20.838
									0.596	20.856		0.5948	17.864		0.5956	18.442		0.5948	16.524		0.5948	18.804		0.596	20.856
									0.5964	20.874		0.5956	17.878		0.5964	18.458		0.5956	16.538		0.5952	18.818		0.5964	20.874
									0.5972	20.886		0.5964	17.892		0.5968	18.47		0.5964	16.552		0.596	18.834		0.5972	20.886
									0.5976	20.9		0.5968	17.908		0.5972	18.486		0.5968	16.566		0.5964	18.846		0.5976	20.9
									0.5984	20.916		0.5972	17.918		0.598	18.498		0.5972	16.578		0.5972	18.86		0.5984	20.916
									0.5988	20.934		0.598	17.93		0.5988	18.514		0.598	16.592		0.5976	18.878		0.5988	20.934
									0.5992	20.946		0.5984	17.942		0.5992	18.526		0.5984	16.61		0.5984	18.89		0.5992	20.946
									0.6	20.962		0.5992	17.952		0.5996	18.538		0.5992	16.622		0.5988	18.908		0.6	20.962
									0.6004	20.98		0.5996	17.966		0.6004	18.554		0.5996	16.634		0.5992	18.92		0.6004	20.98
									0.6012	20.992		0.6004	17.98		0.6008	18.566		0.6004	16.648		0.6	18.936		0.6012	20.992
									0.6016	21.01		0.6008	17.996		0.6016	18.58		0.6008	16.662		0.6004	18.954		0.6016	21.01
									0.6024	21.026		0.6016	18.01		0.602	18.594		0.6016	16.678		0.6012	18.97		0.6024	21.026
									0.6028	21.044		0.602	18.02		0.6028	18.606		0.602	16.692		0.6016	18.984		0.6028	21.044
									0.6036	21.058		0.6028	18.032		0.6032	18.622		0.6024	16.706		0.6024	18.998		0.6036	21.058
									0.604	21.072		0.6032	18.046		0.6036	18.64		0.6032	16.72		0.6028	19.016		0.604	21.072
									0.6048	21.09		0.6036	18.058		0.6044	18.652		0.6036	16.734		0.6036	19.032		0.6048	21.09
									0.6052	21.104		0.6044	18.076		0.6052	18.664		0.6044	16.75		0.604	19.042		0.6052	21.104
									0.606	21.12		0.6048	18.084		0.6056	18.678		0.6048	16.764		0.6048	19.058		0.606	21.12
									0.6064	21.134		0.6056	18.098		0.606	18.692		0.6056	16.776		0.6052	19.076		0.6064	21.134
									0.6068	21.152		0.606	18.114		0.6068	18.704		0.606	16.788		0.606	19.086		0.6068	21.152
									0.6076	21.168		0.6068	18.124		0.6072	18.718		0.6068	16.808		0.6064	19.106		0.6076	21.168
									0.608	21.184		0.6072	18.136		0.608	18.734		0.6072	16.822		0.6068	19.124		0.608	21.184
									0.6088	21.196		0.608	18.15		0.6084	18.746		0.608	16.836		0.6076	19.136		0.6088	21.196
									0.6092	21.212		0.6084	18.162		0.6092	18.76		0.6084	16.854		0.608	19.152		0.6092	21.212
									0.61	21.23		0.6088	18.176		0.6096	18.772		0.6092	16.866		0.6088	19.162		0.61	21.23
									0.6104	21.246		0.6096	18.19		0.6104	18.788		0.6096	16.88		0.6092	19.18		0.6104	21.246
									0.6112	21.26		0.6104	18.204		0.6108	18.802		0.6104	16.894		0.61	19.194		0.6112	21.26
									0.6116	21.278		0.6108	18.218		0.6112	18.812		0.6108	16.908		0.6104	19.212		0.6116	21.278
									0.6124	21.292		0.6112	18.228		0.612	18.826		0.6112	16.924		0.6112	19.228		0.6124	21.292
									0.6128	21.308		0.612	18.24		0.6124	18.84		0.612	16.934		0.6116	19.242		0.6128	21.308
									0.6136	21.322		0.6124	18.254		0.6132	18.854		0.6124	16.95		0.6124	19.256		0.6136	21.322
									0.614	21.338		0.6132	18.268		0.6136	18.866		0.6132	16.964		0.6128	19.274		0.614	21.338
									0.6144	21.354		0.6136	18.28		0.6144	18.884		0.6136	16.982		0.6136	19.288		0.6144	21.354
									0.6152	21.372		0.6144	18.296		0.6148	18.9		0.6144	16.994		0.614	19.304		0.6152	21.372
									0.6156	21.388		0.6148	18.31		0.6156	18.914		0.6148	17.008		0.6148	19.318		0.6156	21.388
									0.6164	21.4		0.6152	18.322		0.616	18.928		0.6156	17.026		0.6152	19.336		0.6164	21.4
									0.6168	21.414		0.616	18.334		0.6168	18.94		0.616	17.038		0.6156	19.346		0.6168	21.414
									0.6176	21.432		0.6168	18.348		0.6172	18.954		0.6168	17.052		0.6164	19.364		0.6176	21.432
									0.618	21.446		0.6172	18.36		0.618	18.966		0.6172	17.068		0.6168	19.376		0.618	21.446
									0.6184	21.462		0.6176	18.372		0.6184	18.976		0.618	17.082		0.6176	19.394		0.6184	21.462
									0.6192	21.48		0.6184	18.388		0.6188	18.992		0.6184	17.096		0.618	19.41		0.6192	21.48
									0.62	21.496		0.6188	18.402		0.6196	19.006		0.6188	17.11		0.6188	19.424		0.62	21.496
									0.6204	21.512		0.6196	18.416		0.62	19.022		0.6196	17.128		0.6192	19.44		0.6204	21.512
									0.6212	21.526		0.62	18.426		0.6208	19.034		0.62	17.14		0.62	19.454		0.6212	21.526
									0.6216	21.542		0.6208	18.44		0.6212	19.048		0.6208	17.154		0.6204	19.466		0.6216	21.542
									0.622	21.556		0.6212	18.452		0.622	19.064		0.6212	17.168		0.6212	19.486		0.622	21.556
									0.6228	21.576		0.622	18.464		0.6224	19.074		0.622	17.182		0.6216	19.5		0.6228	21.576
									0.6232	21.592		0.6224	18.476		0.6232	19.092		0.6224	17.198		0.622	19.512		0.6232	21.592
									0.624	21.608		0.6232	18.49		0.6236	19.104		0.6232	17.21		0.6228	19.528		0.624	21.608
									0.6244	21.624		0.6236	18.506		0.6244	19.116		0.6236	17.226		0.6232	19.544		0.6244	21.624
									0.6248	21.64		0.6244	18.52		0.6248	19.13		0.6244	17.24		0.624	19.556		0.6248	21.64
									0.6256	21.654		0.6248	18.532		0.6256	19.144		0.6248	17.254		0.6244	19.572		0.6256	21.654
									0.6264	21.668		0.6256	18.546		0.626	19.16		0.6256	17.27		0.6252	19.588		0.6264	21.668
									0.6268	21.682		0.626	18.556		0.6268	19.172		0.626	17.284		0.6256	19.602		0.6268	21.682
									0.6272	21.698		0.6264	18.57		0.6272	19.186		0.6268	17.3		0.6264	19.616		0.6272	21.698
									0.628	21.716		0.6272	18.582		0.6276	19.2		0.6272	17.312		0.6268	19.63		0.628	21.716
									0.6288	21.73		0.6276	18.596		0.6284	19.212		0.6276	17.328		0.6272	19.644		0.6288	21.73
									0.6292	21.746		0.6284	18.61		0.6288	19.226		0.6284	17.338		0.628	19.658		0.6292	21.746
									0.6296	21.758		0.6288	18.622		0.6296	19.238		0.6288	17.352		0.6288	19.676		0.6296	21.758
									0.6304	21.776		0.6296	18.632		0.63	19.252		0.6296	17.368		0.6292	19.69		0.6304	21.776
									0.6308	21.792		0.63	18.646		0.6308	19.264		0.63	17.382		0.6296	19.706		0.6308	21.792
									0.6316	21.806		0.6304	18.656		0.6312	19.284		0.6308	17.4		0.6304	19.72		0.6316	21.806
									0.632	21.824		0.6312	18.668		0.632	19.296		0.6312	17.418		0.6308	19.736		0.632	21.824
									0.6328	21.84		0.632	18.688		0.6324	19.31		0.632	17.43		0.6316	19.748		0.6328	21.84
									0.6332	21.856		0.6324	18.7		0.6332	19.322		0.6324	17.442		0.632	19.762		0.6332	21.856
									0.634	21.87		0.6328	18.712		0.6336	19.334		0.6328	17.456		0.6328	19.776		0.634	21.87
									0.6344	21.886		0.6336	18.724		0.634	19.348		0.6336	17.47		0.6332	19.794		0.6344	21.886
									0.6352	21.904		0.634	18.736		0.6348	19.36		0.634	17.484		0.6336	19.81		0.6352	21.904
									0.6356	21.916		0.6348	18.748		0.6356	19.374		0.6348	17.5		0.6344	19.824		0.6356	21.916
									0.636	21.932		0.6352	18.76		0.636	19.388		0.6352	17.516		0.6352	19.838		0.636	21.932
									0.6368	21.95		0.636	18.774		0.6364	19.402		0.636	17.53		0.6356	19.85		0.6368	21.95
									0.6376	21.97		0.6364	18.788		0.6372	19.416		0.6364	17.54		0.636	19.864		0.6376	21.97
									0.638	21.984		0.6368	18.804		0.6376	19.43		0.6372	17.552		0.6368	19.88		0.638	21.984
									0.6388	22.004		0.6376	18.814		0.6384	19.44		0.6376	17.568		0.6376	19.896		0.6388	22.004
									0.6392	22.018		0.6384	18.826		0.6388	19.458		0.6384	17.582		0.638	19.91		0.6392	22.018
									0.6396	22.03		0.6388	18.838		0.6396	19.47		0.6388	17.598		0.6384	19.926		0.6396	22.03
									0.6404	22.044		0.6392	18.848		0.64	19.484		0.6392	17.612		0.6392	19.942		0.6404	22.044
									0.6408	22.06		0.64	18.862		0.6408	19.498		0.64	17.626		0.6396	19.956		0.6408	22.06
									0.6416	22.072		0.6404	18.872		0.6412	19.508		0.6408	17.64		0.64	19.968		0.6416	22.072
									0.642	22.092		0.6412	18.888		0.642	19.522		0.6412	17.654		0.6408	19.986		0.642	22.092
									0.6428	22.108		0.6416	18.9		0.6424	19.538		0.6416	17.67		0.6416	20		0.6428	22.108
									0.6432	22.122		0.6424	18.912		0.6428	19.552		0.6424	17.686		0.642	20.016		0.6432	22.122
									0.644	22.14		0.6428	18.924		0.6436	19.564		0.6428	17.7		0.6424	20.032		0.644	22.14
									0.6444	22.156		0.6436	18.932		0.644	19.58		0.6436	17.714		0.6432	20.044		0.6444	22.156
									0.6448	22.172		0.644	18.948		0.6448	19.59		0.644	17.732		0.644	20.06		0.6448	22.172
									0.6456	22.186		0.6444	18.96		0.6452	19.604		0.6448	17.744		0.6444	20.072		0.6456	22.186
									0.646	22.2		0.6452	18.974		0.646	19.616		0.6452	17.76		0.6448	20.088		0.646	22.2
									0.6468	22.216		0.6456	18.99		0.6464	19.63		0.646	17.772		0.6456	20.1		0.6468	22.216
									0.6472	22.228		0.6464	19		0.6472	19.644		0.6464	17.786		0.646	20.116		0.6472	22.228
									0.648	22.246		0.6468	19.01		0.6476	19.656		0.6472	17.804		0.6468	20.134		0.648	22.246
									0.6484	22.262		0.6476	19.022		0.6484	19.668		0.6476	17.818		0.6472	20.148		0.6484	22.262
									0.6488	22.282		0.648	19.034		0.6488	19.68		0.6484	17.832		0.648	20.162		0.6488	22.282
									0.6496	22.298		0.6488	19.048		0.6496	19.696		0.6488	17.846		0.6484	20.178		0.6496	22.298
									0.6504	22.314		0.6492	19.06		0.65	19.71		0.6496	17.86		0.6492	20.192		0.6504	22.314
									0.6508	22.328		0.65	19.074		0.6504	19.72		0.65	17.872		0.6496	20.206		0.6508	22.328
									0.6512	22.342		0.6504	19.088		0.6512	19.734		0.6504	17.888		0.6504	20.222		0.6512	22.342
									0.652	22.36		0.6512	19.102		0.6516	19.748		0.6512	17.902		0.6508	20.234		0.652	22.36
									0.6528	22.374		0.6516	19.116		0.6524	19.764		0.6516	17.916		0.6512	20.25		0.6528	22.374
									0.6532	22.388		0.652	19.126		0.6528	19.778		0.6524	17.932		0.652	20.26		0.6532	22.388
									0.6536	22.404		0.6528	19.14		0.6536	19.79		0.6528	17.946		0.6528	20.276		0.6536	22.404
									0.6544	22.422		0.6532	19.152		0.654	19.804		0.6536	17.954		0.6532	20.29		0.6544	22.422
									0.6548	22.436		0.654	19.168		0.6548	19.816		0.654	17.972		0.6536	20.308		0.6548	22.436
									0.6556	22.454		0.6544	19.178		0.6552	19.828		0.6548	17.984		0.6544	20.32		0.6556	22.454
									0.656	22.47		0.6552	19.192		0.656	19.844		0.6552	18		0.6548	20.336		0.656	22.47
									0.6568	22.486		0.656	19.206		0.6564	19.856		0.656	18.012		0.6556	20.352		0.6568	22.486
									0.6572	22.5		0.6564	19.22		0.6572	19.874		0.6564	18.032		0.656	20.362		0.6572	22.5
									0.6576	22.514		0.6568	19.236		0.6576	19.886		0.6568	18.044		0.6568	20.376		0.6576	22.514
									0.6584	22.53		0.6576	19.244		0.658	19.9		0.6576	18.058		0.6572	20.392		0.6584	22.53
									0.6592	22.546		0.658	19.256		0.6588	19.91		0.658	18.074		0.6576	20.406		0.6592	22.546
									0.6596	22.56		0.6588	19.268		0.6596	19.924		0.6588	18.086		0.6584	20.42		0.6596	22.56
									0.66	22.576		0.6592	19.282		0.66	19.936		0.6592	18.098		0.6588	20.436		0.66	22.576
									0.6608	22.592		0.66	19.294		0.6604	19.95		0.66	18.11		0.6596	20.452		0.6608	22.592
									0.6612	22.608		0.6604	19.306		0.6612	19.964		0.6604	18.128		0.66	20.464		0.6612	22.608
									0.662	22.62		0.6608	19.32		0.6616	19.98		0.6612	18.142		0.6608	20.48		0.662	22.62
									0.6624	22.634		0.6616	19.336		0.6624	19.994		0.6616	18.156		0.6612	20.492		0.6624	22.634
									0.6632	22.65		0.6624	19.346		0.6628	20.008		0.6624	18.17		0.662	20.508		0.6632	22.65
									0.6636	22.668		0.6628	19.36		0.6636	20.022		0.6628	18.184		0.6624	20.522		0.6636	22.668
									0.664	22.682		0.6632	19.374		0.664	20.032		0.6632	18.198		0.6632	20.536		0.664	22.682
									0.6648	22.698		0.664	19.384		0.6648	20.044		0.664	18.212		0.6636	20.552		0.6648	22.698
									0.6656	22.714		0.6644	19.396		0.6652	20.054		0.6648	18.226		0.664	20.566		0.6656	22.714
									0.666	22.728		0.6652	19.41		0.666	20.068		0.6652	18.24		0.6648	20.582		0.666	22.728
									0.6664	22.744		0.6656	19.422		0.6664	20.084		0.6656	18.254		0.6652	20.594		0.6664	22.744
									0.6672	22.764		0.6664	19.436		0.6668	20.098		0.6664	18.268		0.666	20.61		0.6672	22.764
									0.6676	22.778		0.6668	19.448		0.6676	20.11		0.6668	18.286		0.6664	20.622		0.6676	22.778
									0.6684	22.792		0.6676	19.462		0.668	20.124		0.6676	18.294		0.6672	20.636		0.6684	22.792
									0.6688	22.812		0.668	19.474		0.6688	20.138		0.668	18.31		0.6676	20.65		0.6688	22.812
									0.6696	22.824		0.6688	19.49		0.6692	20.154		0.6688	18.326		0.6684	20.664		0.6696	22.824
									0.67	22.842		0.6692	19.502		0.67	20.164		0.6692	18.336		0.6688	20.68		0.67	22.842
									0.6708	22.856		0.6696	19.512		0.6704	20.18		0.6696	18.35		0.6696	20.694		0.6708	22.856
									0.6712	22.876		0.6704	19.522		0.6712	20.194		0.6704	18.364		0.67	20.708		0.6712	22.876
									0.672	22.888		0.6708	19.534		0.6716	20.206		0.6712	18.38		0.6708	20.722		0.672	22.888
									0.6724	22.906		0.6716	19.55		0.6724	20.218		0.6716	18.392		0.6712	20.736		0.6724	22.906
									0.6728	22.922		0.672	19.56		0.6728	20.232		0.672	18.408		0.6716	20.752		0.6728	22.922
									0.6736	22.936		0.6728	19.576		0.6736	20.244		0.6728	18.426		0.6724	20.764		0.6736	22.936
									0.6744	22.952		0.6732	19.59		0.674	20.258		0.6736	18.438		0.6728	20.782		0.6744	22.952
									0.6748	22.968		0.674	19.604		0.6744	20.268		0.674	18.452		0.6736	20.796		0.6748	22.968
									0.6756	22.986		0.6744	19.614		0.6752	20.284		0.6744	18.466		0.674	20.812		0.6756	22.986
									0.676	23.002		0.6748	19.628		0.6756	20.296		0.6752	18.478		0.6748	20.826		0.676	23.002
									0.6768	23.016		0.6756	19.64		0.6764	20.312		0.6756	18.492		0.6752	20.84		0.6768	23.016
									0.6772	23.032		0.676	19.648		0.6768	20.326		0.676	18.508		0.6756	20.858		0.6772	23.032
									0.6776	23.048		0.6768	19.662		0.6776	20.342		0.6768	18.518		0.6764	20.866		0.6776	23.048
									0.6784	23.06		0.6772	19.674		0.678	20.352		0.6776	18.534		0.6772	20.882		0.6784	23.06
									0.6788	23.078		0.678	19.686		0.6788	20.366		0.678	18.55		0.6776	20.9		0.6788	23.078
									0.6796	23.09		0.6784	19.698		0.6792	20.382		0.6784	18.564		0.678	20.914		0.6796	23.09
									0.68	23.11		0.6792	19.71		0.68	20.394		0.6792	18.578		0.6788	20.93		0.68	23.11
									0.6808	23.126		0.6796	19.722		0.6804	20.404		0.68	18.592		0.6796	20.944		0.6808	23.126
									0.6812	23.138		0.6804	19.736		0.6808	20.42		0.6804	18.608		0.68	20.958		0.6812	23.138
									0.6816	23.154		0.6808	19.746		0.6816	20.43		0.6808	18.62		0.6804	20.972		0.6816	23.154
									0.6824	23.172		0.6812	19.76		0.682	20.444		0.6816	18.632		0.6812	20.986		0.6824	23.172
									0.6832	23.186		0.682	19.778		0.6828	20.46		0.682	18.648		0.6816	20.998		0.6832	23.186
									0.6836	23.204		0.6828	19.784		0.6832	20.47		0.6828	18.664		0.6824	21.016		0.6836	23.204
									0.684	23.218		0.6832	19.798		0.684	20.484		0.6832	18.678		0.6828	21.032		0.684	23.218
									0.6848	23.234		0.6836	19.812		0.6844	20.496		0.684	18.69		0.6836	21.046		0.6848	23.234
									0.6856	23.25		0.6844	19.826		0.6848	20.51		0.6844	18.704		0.684	21.062		0.6856	23.25
									0.686	23.266		0.6848	19.84		0.6856	20.528		0.6852	18.722		0.6848	21.076		0.686	23.266
									0.6864	23.282		0.6856	19.85		0.6864	20.536		0.6856	18.732		0.6852	21.092		0.6864	23.282
									0.6872	23.3		0.686	19.86		0.6868	20.552		0.6864	18.748		0.686	21.106		0.6872	23.3
									0.6876	23.314		0.6868	19.874		0.6876	20.568		0.6868	18.758		0.6864	21.118		0.6876	23.314
									0.688	23.328		0.6872	19.89		0.688	20.58		0.6872	18.774		0.6868	21.134		0.688	23.328
									0.6888	23.342		0.6876	19.9		0.6888	20.594		0.688	18.788		0.6876	21.148		0.6888	23.342
									0.6896	23.356		0.6884	19.916		0.6892	20.606		0.6888	18.8		0.688	21.162		0.6896	23.356
									0.69	23.374		0.6892	19.928		0.6896	20.62		0.6892	18.816		0.6888	21.172		0.69	23.374
									0.6904	23.39		0.6896	19.94		0.6904	20.632		0.6896	18.832		0.6892	21.188		0.6904	23.39
									0.6912	23.408		0.6904	19.954		0.6908	20.646		0.6904	18.846		0.69	21.202		0.6912	23.408
									0.692	23.426		0.6908	19.966		0.6916	20.662		0.6908	18.858		0.6904	21.22		0.692	23.426
									0.6924	23.438		0.6916	19.978		0.692	20.672		0.6916	18.87		0.6908	21.234		0.6924	23.438
									0.6928	23.45		0.692	19.994		0.6928	20.69		0.692	18.882		0.6916	21.248		0.6928	23.45
									0.6936	23.466		0.6924	20.002		0.6932	20.704		0.6928	18.896		0.6924	21.262		0.6936	23.466
									0.694	23.486		0.6932	20.018		0.694	20.72		0.6932	18.912		0.6928	21.274		0.694	23.486
									0.6948	23.502		0.6936	20.028		0.6944	20.73		0.6936	18.928		0.6932	21.29		0.6948	23.502
									0.6952	23.518		0.6944	20.044		0.6952	20.742		0.6944	18.942		0.694	21.302		0.6952	23.518
									0.696	23.532		0.6948	20.056		0.6956	20.756		0.6952	18.954		0.6948	21.318		0.696	23.532
									0.6964	23.548		0.6956	20.064		0.6964	20.77		0.6956	18.968		0.6952	21.334		0.6964	23.548
									0.6968	23.562		0.696	20.08		0.6968	20.78		0.696	18.98		0.6956	21.348		0.6968	23.562
									0.6976	23.578		0.6968	20.092		0.6976	20.796		0.6968	18.994		0.6964	21.366		0.6976	23.578
									0.698	23.592		0.6972	20.104		0.698	20.808		0.6976	19.008		0.6968	21.376		0.698	23.592
									0.6988	23.608		0.698	20.118		0.6984	20.824		0.698	19.024		0.6976	21.388		0.6988	23.608
									0.6992	23.624		0.6984	20.132		0.6992	20.834		0.6984	19.036		0.698	21.404		0.6992	23.624
									0.7	23.636		0.6988	20.144		0.6996	20.844		0.6992	19.05		0.6988	21.418		0.7	23.636
									0.7004	23.656		0.6996	20.156		0.7004	20.856		0.6996	19.064		0.6992	21.432		0.7004	23.656
									0.7012	23.67		0.7	20.168		0.7008	20.874		0.7	19.076		0.6996	21.448		0.7012	23.67
									0.7016	23.684		0.7008	20.18		0.7016	20.886		0.7008	19.094		0.7004	21.466		0.7016	23.684
									0.7024	23.702		0.7012	20.19		0.702	20.9		0.7016	19.106		0.7012	21.478		0.7024	23.702
									0.7028	23.72		0.702	20.204		0.7028	20.912		0.702	19.118		0.7016	21.492		0.7028	23.72
									0.7032	23.734		0.7024	20.216		0.7032	20.928		0.7024	19.134		0.702	21.506		0.7032	23.734
									0.704	23.746		0.7032	20.228		0.704	20.938		0.7032	19.148		0.7028	21.518		0.704	23.746
									0.7048	23.764		0.7036	20.242		0.7044	20.952		0.704	19.162		0.7032	21.536		0.7048	23.764
									0.7052	23.782		0.7044	20.254		0.7052	20.968		0.7044	19.172		0.704	21.548		0.7052	23.782
									0.7056	23.794		0.7048	20.266		0.7056	20.982		0.7048	19.188		0.7044	21.56		0.7056	23.794
									0.7064	23.812		0.7052	20.278		0.706	20.994		0.7056	19.202		0.7052	21.576		0.7064	23.812
									0.7072	23.828		0.706	20.294		0.7068	21.006		0.706	19.216		0.7056	21.586		0.7072	23.828
									0.7076	23.844		0.7064	20.306		0.7072	21.018		0.7068	19.224		0.706	21.602		0.7076	23.844
									0.708	23.86		0.7072	20.318		0.708	21.032		0.7072	19.24		0.7068	21.618		0.708	23.86
									0.7088	23.876		0.7076	20.332		0.7084	21.046		0.708	19.256		0.7072	21.634		0.7088	23.876
									0.7092	23.892		0.7084	20.344		0.7092	21.06		0.7084	19.266		0.708	21.648		0.7092	23.892
									0.71	23.912		0.7088	20.354		0.7096	21.074		0.7088	19.28		0.7084	21.662		0.71	23.912
									0.7104	23.926		0.7096	20.368		0.7104	21.088		0.7096	19.296		0.7092	21.674		0.7104	23.926
									0.7112	23.94		0.71	20.38		0.7108	21.102		0.7104	19.31		0.7096	21.69		0.7112	23.94
									0.7116	23.956		0.7108	20.392		0.7112	21.114		0.7108	19.32		0.7104	21.702		0.7116	23.956
									0.7124	23.972		0.7112	20.404		0.712	21.128		0.7112	19.334		0.7108	21.714		0.7124	23.972
									0.7128	23.986		0.7116	20.418		0.7128	21.14		0.712	19.348		0.7116	21.732		0.7128	23.986
									0.7136	24		0.7124	20.432		0.7132	21.156		0.7124	19.364		0.712	21.748		0.7136	24
									0.714	24.016		0.7128	20.446		0.7136	21.168		0.7132	19.376		0.7128	21.762		0.714	24.016
									0.7144	24.032		0.7136	20.456		0.7144	21.182		0.7136	19.388		0.7132	21.776		0.7144	24.032
									0.7152	24.048		0.714	20.466		0.7148	21.194		0.7144	19.402		0.7136	21.792		0.7152	24.048
									0.716	24.068		0.7148	20.484		0.7152	21.208		0.7148	19.416		0.7144	21.804		0.716	24.068
									0.7164	24.082		0.7152	20.494		0.716	21.222		0.7156	19.432		0.7148	21.822		0.7164	24.082
									0.7168	24.098		0.716	20.508		0.7168	21.236		0.716	19.442		0.7156	21.832		0.7168	24.098
									0.7176	24.114		0.7164	20.522		0.7172	21.246		0.7168	19.456		0.716	21.85		0.7176	24.114
									0.718	24.13		0.7172	20.534		0.7176	21.26		0.7172	19.47		0.7168	21.868		0.718	24.13
									0.7188	24.144		0.7176	20.548		0.7184	21.276		0.7176	19.48		0.7172	21.882		0.7188	24.144
									0.7192	24.158		0.718	20.556		0.7192	21.292		0.7184	19.496		0.718	21.892		0.7192	24.158
									0.72	24.174		0.7188	20.57		0.7196	21.302		0.7192	19.512		0.7184	21.906		0.72	24.174
									0.7204	24.19		0.7192	20.58		0.72	21.318		0.7196	19.526		0.7192	21.922		0.7204	24.19
									0.7212	24.206		0.72	20.594		0.7208	21.332		0.72	19.542		0.7196	21.938		0.7212	24.206
									0.7216	24.224		0.7204	20.608		0.7212	21.344		0.7208	19.552		0.7204	21.948		0.7216	24.224
									0.7224	24.242		0.7212	20.624		0.722	21.358		0.7212	19.568		0.7208	21.962		0.7224	24.242
									0.7228	24.258		0.7216	20.638		0.7224	21.372		0.722	19.576		0.7212	21.98		0.7228	24.258
									0.7236	24.272		0.7224	20.65		0.7232	21.386		0.7224	19.592		0.722	21.994		0.7236	24.272
									0.724	24.286		0.7228	20.66		0.7236	21.402		0.7232	19.604		0.7224	22.006		0.724	24.286
									0.7248	24.302		0.7236	20.672		0.724	21.414		0.7236	19.62		0.7232	22.02		0.7248	24.302
									0.7252	24.318		0.724	20.684		0.7248	21.428		0.724	19.634		0.7236	22.034		0.7252	24.318
									0.7256	24.334		0.7248	20.696		0.7256	21.44		0.7248	19.648		0.7244	22.048		0.7256	24.334
									0.7264	24.348		0.7252	20.71		0.726	21.452		0.7256	19.662		0.7248	22.064		0.7264	24.348
									0.7268	24.362		0.726	20.726		0.7268	21.468		0.726	19.674		0.7256	22.08		0.7268	24.362
									0.7276	24.384		0.7264	20.738		0.7272	21.484		0.7264	19.688		0.726	22.092		0.7276	24.384
									0.728	24.402		0.7268	20.754		0.728	21.494		0.7272	19.698		0.7268	22.108		0.728	24.402
									0.7288	24.416		0.7276	20.762		0.7284	21.51		0.728	19.714		0.7272	22.12		0.7288	24.416
									0.7292	24.434		0.7284	20.78		0.7288	21.524		0.7284	19.726		0.728	22.138		0.7292	24.434
									0.7296	24.446		0.7288	20.792		0.7296	21.536		0.7288	19.742		0.7284	22.152		0.7296	24.446
									0.7304	24.458		0.7292	20.804		0.73	21.55		0.7296	19.754		0.7288	22.166		0.7304	24.458
									0.7312	24.476		0.73	20.814		0.7308	21.562		0.73	19.766		0.7296	22.178		0.7312	24.476
									0.7316	24.494		0.7304	20.826		0.7312	21.576		0.7308	19.776		0.73	22.192		0.7316	24.494
									0.732	24.51		0.7312	20.844		0.732	21.588		0.7312	19.79		0.7308	22.206		0.732	24.51
									0.7328	24.526		0.7316	20.856		0.7324	21.604		0.732	19.804		0.7312	22.222		0.7328	24.526
									0.7332	24.538		0.7324	20.864		0.7328	21.62		0.7324	19.82		0.732	22.236		0.7332	24.538
									0.734	24.556		0.7328	20.878		0.7336	21.632		0.7328	19.832		0.7324	22.248		0.734	24.556
									0.7344	24.574		0.7332	20.89		0.7344	21.642		0.7336	19.844		0.7332	22.266		0.7344	24.574
									0.7352	24.588		0.734	20.902		0.7348	21.654		0.7344	19.86		0.7336	22.278		0.7352	24.588
									0.7356	24.604		0.7348	20.918		0.7352	21.67		0.7348	19.872		0.7344	22.29		0.7356	24.604
									0.736	24.62		0.7352	20.932		0.736	21.684		0.7352	19.884		0.7348	22.304		0.736	24.62
									0.7368	24.634		0.7356	20.944		0.7368	21.698		0.736	19.896		0.7352	22.318		0.7368	24.634
									0.7372	24.65		0.7364	20.958		0.7372	21.708		0.7364	19.912		0.736	22.334		0.7372	24.65
									0.738	24.666		0.7372	20.97		0.7376	21.722		0.7372	19.926		0.7368	22.348		0.738	24.666
									0.7384	24.68		0.7376	20.982		0.7384	21.734		0.7376	19.944		0.7372	22.362		0.7384	24.68
									0.7392	24.696		0.738	20.996		0.7388	21.748		0.7384	19.954		0.7376	22.378		0.7392	24.696
									0.74	24.718		0.7388	21.01		0.7392	21.762		0.7388	19.968		0.7384	22.392		0.74	24.718
									0.7404	24.734		0.7392	21.024		0.74	21.776		0.7392	19.978		0.7388	22.404		0.7404	24.734
									0.7408	24.75		0.74	21.036		0.7408	21.792		0.74	19.99		0.7392	22.418		0.7408	24.75
									0.7416	24.764		0.7404	21.05		0.7412	21.804		0.7408	20.006		0.74	22.434		0.7416	24.764
									0.742	24.782		0.7412	21.062		0.7416	21.818		0.7412	20.018		0.7408	22.446		0.742	24.782
									0.7428	24.796		0.7416	21.074		0.7424	21.83		0.7416	20.032		0.7412	22.462		0.7428	24.796
									0.7432	24.814		0.742	21.082		0.7432	21.842		0.7424	20.046		0.7416	22.476		0.7432	24.814
									0.744	24.832		0.7428	21.098		0.7436	21.854		0.7428	20.06		0.7424	22.492		0.744	24.832
									0.7444	24.848		0.7432	21.11		0.744	21.868		0.7436	20.072		0.7428	22.502		0.7444	24.848
									0.7448	24.864		0.744	21.124		0.7448	21.884		0.744	20.084		0.7436	22.52		0.7448	24.864
									0.7456	24.88		0.7444	21.136		0.7452	21.894		0.7448	20.096		0.744	22.534		0.7456	24.88
									0.7464	24.898		0.7452	21.15		0.746	21.912		0.7452	20.11		0.7448	22.548		0.7464	24.898
									0.7468	24.914		0.7456	21.166		0.7464	21.926		0.746	20.128		0.7452	22.56		0.7468	24.914
									0.7472	24.928		0.7464	21.174		0.7472	21.938		0.7464	20.142		0.746	22.574		0.7472	24.928
									0.748	24.95		0.7468	21.186		0.7476	21.952		0.7468	20.154		0.7464	22.586		0.748	24.95
									0.7488	24.964		0.7476	21.202		0.748	21.96		0.7476	20.166		0.7468	22.6		0.7488	24.964
									0.7492	24.978		0.748	21.216		0.7488	21.974		0.748	20.182		0.7476	22.614		0.7492	24.978
									0.7496	24.998		0.7488	21.228		0.7492	21.988		0.7488	20.192		0.748	22.634		0.7496	24.998
									0.7504	25.014		0.7492	21.24		0.75	22.002		0.7492	20.208		0.7488	22.644		0.7504	25.014
									0.7508	25.028		0.7496	21.25		0.7504	22.018		0.75	20.222		0.7492	22.662		0.7508	25.028
									0.7516	25.042		0.7504	21.264		0.7512	22.034		0.7504	20.236		0.75	22.678		0.7516	25.042
									0.752	25.058		0.7508	21.274		0.7516	22.044		0.7512	20.252		0.7504	22.69		0.752	25.058
									0.7528	25.074		0.7516	21.288		0.7524	22.056		0.7516	20.266		0.7512	22.704		0.7528	25.074
									0.7532	25.09		0.752	21.302		0.7528	22.068		0.7524	20.28		0.7516	22.718		0.7532	25.09
									0.754	25.108		0.7528	21.314		0.7536	22.08		0.7528	20.292		0.7524	22.73		0.754	25.108
									0.7544	25.126		0.7532	21.328		0.754	22.094		0.7536	20.308		0.7528	22.746		0.7544	25.126
									0.7552	25.142		0.7536	21.34		0.7548	22.108		0.754	20.324		0.7536	22.764		0.7552	25.142
									0.7556	25.158		0.7544	21.352		0.7552	22.122		0.7548	20.338		0.754	22.778		0.7556	25.158
									0.756	25.174		0.7552	21.366		0.7556	22.132		0.7552	20.352		0.7548	22.794		0.756	25.174
									0.7568	25.188		0.7556	21.376		0.7564	22.146		0.756	20.364		0.7552	22.802		0.7568	25.188
									0.7572	25.206		0.756	21.39		0.7568	22.158		0.7564	20.378		0.756	22.82		0.7572	25.206
									0.758	25.222		0.7568	21.402		0.7576	22.176		0.7568	20.392		0.7564	22.834		0.758	25.222
									0.7584	25.238		0.7572	21.416		0.7584	22.188		0.7576	20.404		0.7568	22.846		0.7584	25.238
									0.7592	25.254		0.758	21.43		0.7588	22.202		0.7584	20.416		0.7576	22.866		0.7592	25.254
									0.7596	25.27		0.7584	21.444		0.7592	22.216		0.7588	20.434		0.758	22.878		0.7596	25.27
									0.7604	25.284		0.7592	21.454		0.76	22.23		0.7592	20.444		0.7588	22.894		0.7604	25.284
									0.7608	25.3		0.7596	21.466		0.7604	22.244		0.76	20.46		0.7592	22.908		0.7608	25.3
									0.7616	25.316		0.76	21.478		0.7612	22.254		0.7604	20.474		0.76	22.92		0.7616	25.316
									0.762	25.334		0.7608	21.49		0.7616	22.266		0.7612	20.486		0.7604	22.936		0.762	25.334
									0.7624	25.352		0.7616	21.506		0.7624	22.28		0.7616	20.496		0.7612	22.95		0.7624	25.352
									0.7632	25.366		0.762	21.52		0.7628	22.298		0.7624	20.512		0.7616	22.962		0.7632	25.366
									0.764	25.382		0.7628	21.532		0.7632	22.306		0.7628	20.528		0.762	22.976		0.764	25.382
									0.7644	25.396		0.7632	21.546		0.764	22.322		0.7632	20.542		0.7628	22.99		0.7644	25.396
									0.7648	25.412		0.764	21.556		0.7648	22.336		0.764	20.556		0.7632	23.006		0.7648	25.412
									0.7656	25.43		0.7644	21.57		0.7652	22.35		0.7644	20.568		0.764	23.018		0.7656	25.43
									0.766	25.448		0.7648	21.578		0.7656	22.364		0.7652	20.582		0.7644	23.036		0.766	25.448
									0.7668	25.462		0.7656	21.596		0.7664	22.378		0.7656	20.598		0.7652	23.048		0.7668	25.462
									0.7672	25.478		0.766	21.606		0.7672	22.388		0.7664	20.608		0.7656	23.062		0.7672	25.478
									0.768	25.492		0.7668	21.616		0.7676	22.404		0.7668	20.624		0.7664	23.076		0.768	25.492
									0.7684	25.506		0.7672	21.632		0.768	22.418		0.7676	20.638		0.7668	23.088		0.7684	25.506
									0.7688	25.524		0.768	21.644		0.7688	22.434		0.768	20.654		0.7676	23.102		0.7688	25.524
									0.7696	25.54		0.7684	21.66		0.7692	22.444		0.7688	20.67		0.768	23.116		0.7696	25.54
									0.7704	25.56		0.7692	21.672		0.77	22.458		0.7692	20.684		0.7684	23.13		0.7704	25.56
									0.7708	25.57		0.7696	21.684		0.7704	22.47		0.77	20.694		0.7692	23.142		0.7708	25.57
									0.7712	25.59		0.7704	21.696		0.7712	22.482		0.7704	20.71		0.7696	23.156		0.7712	25.59
									0.772	25.606		0.7708	21.706		0.7716	22.5		0.7708	20.722		0.7704	23.17		0.772	25.606
									0.7724	25.624		0.7712	21.722		0.772	22.514		0.7716	20.738		0.7708	23.186		0.7724	25.624
									0.7732	25.638		0.772	21.732		0.7728	22.526		0.772	20.75		0.7716	23.2		0.7732	25.638
									0.7736	25.656		0.7728	21.746		0.7736	22.54		0.7728	20.766		0.772	23.216		0.7736	25.656
									0.7744	25.67		0.7732	21.762		0.774	22.552		0.7732	20.782		0.7728	23.228		0.7744	25.67
									0.7748	25.686		0.7736	21.774		0.7744	22.566		0.774	20.794		0.7732	23.244		0.7748	25.686
									0.7752	25.704		0.7744	21.786		0.7752	22.58		0.7744	20.808		0.774	23.26		0.7752	25.704
									0.776	25.72		0.7748	21.802		0.7756	22.594		0.7752	20.816		0.7744	23.272		0.776	25.72
									0.7768	25.738		0.7756	21.812		0.7764	22.608		0.7756	20.834		0.7748	23.288		0.7768	25.738
									0.7772	25.754		0.776	21.824		0.7768	22.618		0.7764	20.844		0.7756	23.302		0.7772	25.754
									0.7776	25.766		0.7768	21.838		0.7776	22.634		0.7768	20.86		0.7764	23.314		0.7776	25.766
									0.7784	25.782		0.7772	21.852		0.778	22.648		0.7772	20.872		0.7768	23.328		0.7784	25.782
									0.7792	25.8		0.7776	21.864		0.7788	22.66		0.778	20.886		0.7772	23.338		0.7792	25.8
									0.7796	25.818		0.7784	21.878		0.7792	22.67		0.7788	20.898		0.778	23.358		0.7796	25.818
									0.78	25.836		0.7792	21.89		0.7796	22.684		0.7792	20.91		0.7784	23.366		0.78	25.836
									0.7808	25.852		0.7796	21.902		0.7804	22.7		0.7796	20.924		0.7792	23.382		0.7808	25.852
									0.7812	25.87		0.78	21.914		0.7808	22.712		0.7804	20.936		0.7796	23.398		0.7812	25.87
									0.782	25.886		0.7808	21.928		0.7816	22.728		0.7808	20.952		0.7804	23.412		0.782	25.886
									0.7824	25.9		0.7812	21.94		0.782	22.74		0.7816	20.964		0.7808	23.424		0.7824	25.9
									0.7832	25.916		0.782	21.954		0.7828	22.756		0.782	20.978		0.7812	23.438		0.7832	25.916
									0.7836	25.932		0.7824	21.966		0.7832	22.764		0.7828	20.992		0.782	23.454		0.7836	25.932
									0.7844	25.95		0.7832	21.978		0.7836	22.78		0.7832	21.002		0.7824	23.466		0.7844	25.95
									0.7848	25.964		0.7836	21.988		0.7844	22.796		0.7836	21.014		0.7832	23.482		0.7848	25.964
									0.7856	25.98		0.784	22.004		0.7852	22.81		0.7844	21.03		0.7836	23.492		0.7856	25.98
									0.786	25.994		0.7848	22.016		0.7856	22.82		0.7852	21.044		0.7844	23.508		0.786	25.994
									0.7868	26.016		0.7856	22.03		0.786	22.834		0.7856	21.058		0.7848	23.52		0.7868	26.016
									0.7872	26.032		0.786	22.046		0.7868	22.848		0.786	21.072		0.7856	23.538		0.7872	26.032
									0.788	26.048		0.7864	22.056		0.7872	22.864		0.7868	21.084		0.786	23.55		0.788	26.048
									0.7884	26.064		0.7872	22.07		0.788	22.872		0.7872	21.098		0.7868	23.564		0.7884	26.064
									0.7888	26.08		0.7876	22.082		0.7884	22.888		0.788	21.11		0.7872	23.578		0.7888	26.08
									0.7896	26.096		0.7884	22.094		0.7892	22.9		0.7884	21.122		0.788	23.594		0.7896	26.096
									0.79	26.11		0.7888	22.108		0.7896	22.916		0.7892	21.136		0.7884	23.606		0.79	26.11
									0.7908	26.126		0.7896	22.12		0.79	22.93		0.7896	21.152		0.7892	23.62		0.7908	26.126
									0.7912	26.142		0.79	22.134		0.7908	22.94		0.7904	21.164		0.7896	23.632		0.7912	26.142
									0.792	26.16		0.7904	22.146		0.7912	22.954		0.7908	21.18		0.79	23.65		0.792	26.16
									0.7924	26.176		0.7912	22.156		0.792	22.968		0.7916	21.194		0.7908	23.666		0.7924	26.176
									0.7932	26.194		0.792	22.17		0.7924	22.98		0.792	21.206		0.7916	23.682		0.7932	26.194
									0.7936	26.212		0.7924	22.184		0.7932	22.996		0.7928	21.218		0.792	23.694		0.7936	26.212
									0.7944	26.226		0.7928	22.198		0.7936	23.01		0.7932	21.23		0.7924	23.706		0.7944	26.226
									0.7948	26.242		0.7936	22.212		0.7944	23.024		0.794	21.244		0.7932	23.718		0.7948	26.242
									0.7952	26.26		0.7944	22.226		0.7948	23.038		0.7944	21.258		0.7936	23.732		0.7952	26.26
									0.796	26.274		0.7948	22.238		0.7956	23.052		0.7952	21.272		0.7944	23.746		0.796	26.274
									0.7964	26.288		0.7952	22.25		0.796	23.066		0.7956	21.284		0.7948	23.756		0.7964	26.288
									0.7972	26.306		0.796	22.264		0.7964	23.078		0.796	21.3		0.7956	23.774		0.7972	26.306
									0.7976	26.324		0.7964	22.276		0.7972	23.092		0.7968	21.308		0.796	23.788		0.7976	26.324
									0.7984	26.342		0.7972	22.288		0.798	23.106		0.7972	21.322		0.7964	23.804		0.7984	26.342
									0.7988	26.356		0.7976	22.302		0.7984	23.122		0.798	21.334		0.7972	23.814		0.7988	26.356
									0.7996	26.374		0.7984	22.318		0.7988	23.136		0.7984	21.35		0.7976	23.828		0.7996	26.374
									0.8	26.386		0.7988	22.33		0.7996	23.15		0.7992	21.362		0.7984	23.84		0.8	26.386
									0.8008	26.402		0.7996	22.344		0.8004	23.162		0.7996	21.376		0.7988	23.858		0.8008	26.402
									0.8012	26.42		0.8	22.356		0.8008	23.176		0.8004	21.392		0.7996	23.868		0.8012	26.42
									0.8016	26.438		0.8008	22.372		0.8012	23.19		0.8008	21.402		0.8	23.882		0.8016	26.438
									0.8024	26.456		0.8012	22.386		0.802	23.202		0.8016	21.414		0.8008	23.896		0.8024	26.456
									0.8032	26.474		0.8016	22.394		0.8024	23.218		0.802	21.426		0.8012	23.914		0.8032	26.474
									0.8036	26.486		0.8024	22.406		0.8032	23.23		0.8024	21.44		0.802	23.924		0.8036	26.486
									0.804	26.504		0.8028	22.42		0.8036	23.246		0.8032	21.454		0.8024	23.94		0.804	26.504
									0.8048	26.518		0.8036	22.432		0.8044	23.26		0.8036	21.47		0.8032	23.954		0.8048	26.518
									0.8052	26.534		0.804	22.448		0.8048	23.272		0.8044	21.482		0.8036	23.968		0.8052	26.534
									0.806	26.55		0.8048	22.46		0.8052	23.282		0.8048	21.498		0.804	23.982		0.806	26.55
									0.8064	26.57		0.8052	22.472		0.806	23.296		0.8056	21.508		0.8048	23.996		0.8064	26.57
									0.8072	26.584		0.806	22.484		0.8068	23.312		0.806	21.522		0.8052	24.01		0.8072	26.584
									0.8076	26.6		0.8064	22.494		0.8072	23.326		0.8068	21.532		0.806	24.022		0.8076	26.6
									0.808	26.616		0.8072	22.508		0.8076	23.336		0.8072	21.546		0.8064	24.036		0.808	26.616
									0.8088	26.634		0.8076	22.52		0.8084	23.348		0.8076	21.56		0.8072	24.048		0.8088	26.634
									0.8092	26.648		0.808	22.534		0.8088	23.364		0.8084	21.574		0.8076	24.064		0.8092	26.648
									0.81	26.666		0.8088	22.548		0.8096	23.376		0.8092	21.588		0.808	24.076		0.81	26.666
									0.8104	26.682		0.8092	22.56		0.81	23.39		0.8096	21.6		0.8088	24.09		0.8104	26.682
									0.8112	26.698		0.81	22.572		0.8108	23.408		0.81	21.616		0.8096	24.106		0.8112	26.698
									0.8116	26.716		0.8104	22.588		0.8112	23.42		0.8108	21.626		0.81	24.12		0.8116	26.716
									0.8124	26.732		0.8112	22.598		0.812	23.434		0.8112	21.638		0.8104	24.132		0.8124	26.732
									0.8128	26.748		0.8116	22.61		0.8124	23.446		0.812	21.652		0.8112	24.146		0.8128	26.748
									0.8136	26.764		0.8124	22.624		0.8128	23.458		0.8124	21.664		0.8116	24.16		0.8136	26.764
									0.814	26.784		0.8128	22.634		0.8136	23.474		0.8132	21.676		0.8124	24.174		0.814	26.784
									0.8144	26.796		0.8132	22.648		0.814	23.486		0.8136	21.69		0.8128	24.188		0.8144	26.796
									0.8152	26.812		0.814	22.662		0.8148	23.498		0.814	21.706		0.8136	24.202		0.8152	26.812
									0.816	26.83		0.8144	22.676		0.8152	23.51		0.8148	21.718		0.814	24.216		0.816	26.83
									0.8164	26.846		0.8152	22.69		0.816	23.526		0.8156	21.73		0.8144	24.23		0.8164	26.846
									0.8168	26.864		0.816	22.7		0.8164	23.54		0.816	21.742		0.8152	24.244		0.8168	26.864
									0.8176	26.882		0.8164	22.716		0.8172	23.554		0.8164	21.758		0.8156	24.256		0.8176	26.882
									0.8184	26.894		0.8168	22.728		0.8176	23.566		0.8172	21.77		0.8164	24.274		0.8184	26.894
									0.8188	26.914		0.8176	22.738		0.8184	23.58		0.8176	21.784		0.8168	24.286		0.8188	26.914
									0.8192	26.934		0.818	22.752		0.8188	23.594		0.8184	21.798		0.8176	24.302		0.8192	26.934
									0.82	26.944		0.8188	22.766		0.8192	23.604		0.8188	21.808		0.818	24.32		0.82	26.944
									0.8204	26.962		0.8192	22.776		0.82	23.618		0.8196	21.82		0.8188	24.328		0.8204	26.962
									0.8212	26.98		0.82	22.788		0.8204	23.634		0.82	21.832		0.8192	24.342		0.8212	26.98
									0.8216	26.994		0.8204	22.802		0.8212	23.644		0.8204	21.848		0.82	24.358		0.8216	26.994
									0.8224	27.01		0.8212	22.812		0.8216	23.662		0.8212	21.862		0.8204	24.37		0.8224	27.01
									0.8228	27.026		0.8216	22.83		0.8224	23.674		0.822	21.876		0.8212	24.386		0.8228	27.026
									0.8232	27.044		0.822	22.84		0.8228	23.686		0.8224	21.89		0.8216	24.402		0.8232	27.044
									0.824	27.06		0.8228	22.854		0.8232	23.696		0.8228	21.904		0.8224	24.416		0.824	27.06
									0.8248	27.076		0.8232	22.868		0.824	23.712		0.8236	21.912		0.8228	24.426		0.8248	27.076
									0.8252	27.09		0.824	22.88		0.8244	23.728		0.8244	21.926		0.8232	24.44		0.8252	27.09
									0.8256	27.106		0.8244	22.89		0.8252	23.742		0.8248	21.936		0.824	24.454		0.8256	27.106
									0.8264	27.12		0.8252	22.902		0.8256	23.758		0.8252	21.95		0.8244	24.47		0.8264	27.12
									0.8268	27.14		0.8256	22.916		0.8264	23.77		0.826	21.968		0.8252	24.484		0.8268	27.14
									0.8276	27.158		0.826	22.928		0.8268	23.78		0.8264	21.978		0.8256	24.496		0.8276	27.158
									0.828	27.174		0.8268	22.942		0.8276	23.792		0.8272	21.994		0.8264	24.512		0.828	27.174
									0.8288	27.19		0.8276	22.956		0.828	23.806		0.8276	22.008		0.8268	24.526		0.8288	27.19
									0.8292	27.208		0.828	22.968		0.8288	23.822		0.8284	22.02		0.8276	24.542		0.8292	27.208
									0.83	27.224		0.8284	22.98		0.8292	23.836		0.8288	22.032		0.828	24.552		0.83	27.224
									0.8304	27.238		0.8292	22.994		0.83	23.852		0.8296	22.048		0.8288	24.568		0.8304	27.238
									0.8312	27.252		0.83	23.008		0.8304	23.866		0.83	22.06		0.8292	24.582		0.8312	27.252
									0.8316	27.27		0.8304	23.016		0.8312	23.882		0.8308	22.074		0.83	24.598		0.8316	27.27
									0.832	27.288		0.8308	23.032		0.8316	23.894		0.8312	22.088		0.8304	24.612		0.832	27.288
									0.8328	27.302		0.8316	23.044		0.832	23.906		0.832	22.1		0.8308	24.624		0.8328	27.302
									0.8336	27.318		0.832	23.056		0.8328	23.918		0.8324	22.112		0.8316	24.638		0.8336	27.318
									0.834	27.34		0.8328	23.07		0.8332	23.932		0.8332	22.128		0.832	24.65		0.834	27.34
									0.8344	27.358		0.8332	23.082		0.834	23.948		0.8336	22.136		0.8328	24.666		0.8344	27.358
									0.8352	27.372		0.834	23.094		0.8344	23.964		0.834	22.15		0.8332	24.682		0.8352	27.372
									0.8356	27.388		0.8344	23.108		0.8352	23.974		0.8348	22.164		0.834	24.696		0.8356	27.388
									0.8364	27.402		0.8352	23.122		0.8356	23.986		0.8352	22.178		0.8344	24.708		0.8364	27.402
									0.8368	27.418		0.8356	23.132		0.8364	24.004		0.836	22.19		0.8348	24.724		0.8368	27.418
									0.8376	27.434		0.8364	23.148		0.8368	24.018		0.8364	22.206		0.8356	24.736		0.8376	27.434
									0.838	27.45		0.8368	23.16		0.8376	24.034		0.8372	22.22		0.8364	24.746		0.838	27.45
									0.8384	27.464		0.8372	23.17		0.838	24.046		0.8376	22.232		0.8368	24.764		0.8384	27.464
									0.8392	27.484		0.838	23.184		0.8384	24.058		0.838	22.246		0.8372	24.778		0.8392	27.484
									0.8396	27.496		0.8384	23.198		0.8392	24.074		0.8388	22.254		0.838	24.792		0.8396	27.496
									0.8404	27.514		0.8392	23.208		0.84	24.086		0.8396	22.274		0.8384	24.808		0.8404	27.514
									0.8408	27.53		0.8396	23.22		0.8404	24.098		0.84	22.288		0.8392	24.82		0.8408	27.53
									0.8416	27.548		0.8404	23.238		0.8408	24.114		0.8404	22.296		0.8396	24.832		0.8416	27.548
									0.842	27.566		0.8408	23.248		0.8416	24.126		0.8412	22.31		0.8404	24.846		0.842	27.566
									0.8428	27.582		0.8416	23.26		0.842	24.142		0.842	22.32		0.8408	24.86		0.8428	27.582
									0.8432	27.596		0.842	23.274		0.8428	24.154		0.8424	22.332		0.8412	24.874		0.8432	27.596
									0.844	27.61		0.8428	23.29		0.8432	24.168		0.8428	22.348		0.842	24.888		0.844	27.61
									0.8444	27.626		0.8432	23.302		0.844	24.184		0.8436	22.358		0.8428	24.906		0.8444	27.626
									0.8452	27.646		0.8436	23.314		0.8444	24.194		0.844	22.374		0.8432	24.918		0.8452	27.646
									0.8456	27.666		0.8444	23.324		0.8452	24.208		0.8444	22.39		0.8436	24.932		0.8456	27.666
									0.8464	27.68		0.8448	23.338		0.8456	24.22		0.8452	22.402		0.8444	24.946		0.8464	27.68
									0.8468	27.694		0.8456	23.35		0.846	24.234		0.846	22.416		0.8448	24.96		0.8468	27.694
									0.8472	27.712		0.846	23.364		0.8468	24.248		0.8464	22.428		0.8456	24.972		0.8472	27.712
									0.848	27.726		0.8468	23.378		0.8472	24.268		0.8468	22.44		0.846	24.984		0.848	27.726
									0.8484	27.74		0.8472	23.39		0.848	24.282		0.8476	22.454		0.8468	25		0.8484	27.74
									0.8492	27.758		0.848	23.404		0.8484	24.294		0.848	22.466		0.8472	25.016		0.8492	27.758
									0.8496	27.776		0.8484	23.414		0.8492	24.306		0.8488	22.476		0.848	25.03		0.8496	27.776
									0.8504	27.794		0.8492	23.424		0.8496	24.318		0.8492	22.49		0.8484	25.042		0.8504	27.794
									0.8508	27.806		0.8496	23.436		0.85	24.33		0.85	22.502		0.8488	25.054		0.8508	27.806
									0.8516	27.828		0.85	23.448		0.8508	24.346		0.8504	22.516		0.8496	25.07		0.8516	27.828
									0.852	27.842		0.8508	23.462		0.8516	24.358		0.8512	22.524		0.85	25.082		0.852	27.842
									0.8528	27.864		0.8512	23.474		0.852	24.374		0.8516	22.54		0.8508	25.094		0.8528	27.864
									0.8532	27.878		0.852	23.488		0.8524	24.388		0.852	22.552		0.8512	25.112		0.8532	27.878
									0.854	27.894		0.8524	23.502		0.8532	24.404		0.8528	22.564		0.852	25.124		0.854	27.894
									0.8544	27.912		0.8532	23.514		0.854	24.418		0.8532	22.58		0.8524	25.138		0.8544	27.912
									0.8552	27.926		0.8536	23.528		0.8544	24.43		0.854	22.592		0.8532	25.156		0.8552	27.926
									0.8556	27.944		0.8544	23.538		0.8548	24.444		0.8544	22.606		0.8536	25.17		0.8556	27.944
									0.856	27.962		0.8548	23.55		0.8556	24.46		0.8552	22.62		0.8544	25.184		0.856	27.962
									0.8568	27.976		0.8556	23.564		0.856	24.472		0.8556	22.63		0.8548	25.198		0.8568	27.976
									0.8572	27.99		0.856	23.576		0.8564	24.484		0.8564	22.644		0.8556	25.214		0.8572	27.99
									0.858	28.006		0.8564	23.592		0.8572	24.494		0.8568	22.658		0.856	25.226		0.858	28.006
									0.8584	28.024		0.8572	23.602		0.858	24.512		0.8576	22.67		0.8564	25.236		0.8584	28.024
									0.8592	28.042		0.8576	23.618		0.8584	24.524		0.858	22.684		0.8572	25.252		0.8592	28.042
									0.8596	28.058		0.8584	23.63		0.8588	24.54		0.8588	22.696		0.8576	25.266		0.8596	28.058
									0.8604	28.078		0.8588	23.642		0.8596	24.552		0.8592	22.712		0.8584	25.282		0.8604	28.078
									0.8608	28.092		0.8596	23.654		0.86	24.566		0.86	22.722		0.8588	25.294		0.8608	28.092
									0.8616	28.108		0.86	23.67		0.8608	24.58		0.8604	22.732		0.8596	25.31		0.8616	28.108
									0.862	28.122		0.8608	23.682		0.8612	24.594		0.8608	22.744		0.86	25.324		0.862	28.122
									0.8624	28.136		0.8612	23.694		0.862	24.608		0.8616	22.76		0.8608	25.338		0.8624	28.136
									0.8632	28.154		0.8616	23.708		0.8624	24.622		0.862	22.778		0.8612	25.348		0.8632	28.154
									0.8636	28.174		0.8624	23.722		0.8632	24.634		0.8628	22.792		0.862	25.366		0.8636	28.174
									0.8644	28.19		0.8632	23.734		0.8636	24.65		0.8636	22.804		0.8624	25.378		0.8644	28.19
									0.8648	28.208		0.8636	23.748		0.8644	24.662		0.864	22.816		0.8632	25.394		0.8648	28.208
									0.8656	28.224		0.8644	23.762		0.8648	24.676		0.8644	22.83		0.8636	25.404		0.8656	28.224
									0.866	28.242		0.8648	23.774		0.8652	24.688		0.8652	22.84		0.864	25.422		0.866	28.242
									0.8668	28.256		0.8652	23.786		0.866	24.704		0.8656	22.852		0.8648	25.438		0.8668	28.256
									0.8672	28.272		0.866	23.8		0.8664	24.72		0.8664	22.868		0.8652	25.446		0.8672	28.272
									0.8676	28.288		0.8664	23.812		0.8672	24.734		0.8668	22.878		0.866	25.462		0.8676	28.288
									0.8684	28.306		0.8672	23.82		0.8676	24.746		0.8676	22.892		0.8664	25.476		0.8684	28.306
									0.8692	28.32		0.8676	23.834		0.8684	24.764		0.868	22.906		0.8672	25.488		0.8692	28.32
									0.8696	28.34		0.8684	23.848		0.8688	24.772		0.8684	22.918		0.8676	25.5		0.8696	28.34
									0.87	28.354		0.8688	23.862		0.8696	24.786		0.8692	22.932		0.8684	25.518		0.87	28.354
									0.8708	28.372		0.8696	23.876		0.87	24.802		0.8696	22.942		0.8688	25.536		0.8708	28.372
									0.8712	28.386		0.87	23.892		0.8708	24.816		0.8704	22.96		0.8696	25.544		0.8712	28.386
									0.872	28.404		0.8708	23.902		0.8712	24.832		0.8708	22.972		0.87	25.56		0.872	28.404
									0.8724	28.416		0.8712	23.912		0.872	24.846		0.8716	22.984		0.8704	25.576		0.8724	28.416
									0.8732	28.436		0.872	23.928		0.8724	24.86		0.872	22.996		0.8712	25.588		0.8732	28.436
									0.8736	28.448		0.8724	23.94		0.8728	24.872		0.8728	23.01		0.872	25.602		0.8736	28.448
									0.8744	28.466		0.8728	23.954		0.8736	24.886		0.8732	23.02		0.8724	25.614		0.8744	28.466
									0.8748	28.488		0.8736	23.966		0.874	24.9		0.874	23.034		0.8728	25.628		0.8748	28.488
									0.8756	28.502		0.874	23.978		0.8748	24.912		0.8744	23.048		0.8736	25.644		0.8756	28.502
									0.876	28.518		0.8748	23.99		0.8752	24.924		0.8752	23.06		0.874	25.654		0.876	28.518
									0.8764	28.536		0.8752	24.004		0.876	24.938		0.8756	23.074		0.8748	25.67		0.8764	28.536
									0.8772	28.556		0.876	24.014		0.8764	24.95		0.876	23.088		0.8752	25.684		0.8772	28.556
									0.8776	28.568		0.8764	24.026		0.8772	24.968		0.8768	23.1		0.876	25.696		0.8776	28.568
									0.8784	28.586		0.8772	24.038		0.8776	24.98		0.8772	23.114		0.8764	25.712		0.8784	28.586
									0.8788	28.602		0.8776	24.052		0.8784	24.994		0.878	23.128		0.8768	25.72		0.8788	28.602
									0.8796	28.616		0.8784	24.068		0.8788	25.008		0.8784	23.138		0.8776	25.74		0.8796	28.616
									0.88	28.632		0.8788	24.082		0.8796	25.022		0.8792	23.15		0.878	25.752		0.88	28.632
									0.8804	28.648		0.8796	24.094		0.88	25.036		0.8796	23.162		0.8788	25.764		0.8804	28.648
									0.8812	28.666		0.88	24.106		0.8804	25.048		0.8804	23.18		0.8792	25.778		0.8812	28.666
									0.882	28.686		0.8804	24.118		0.8812	25.062		0.8808	23.19		0.88	25.792		0.882	28.686
									0.8824	28.702		0.8812	24.132		0.8816	25.076		0.8816	23.204		0.8804	25.808		0.8824	28.702
									0.8828	28.718		0.8816	24.144		0.8824	25.09		0.882	23.218		0.8812	25.82		0.8828	28.718
									0.8836	28.734		0.8824	24.156		0.8828	25.102		0.8824	23.23		0.8816	25.834		0.8836	28.734
									0.8844	28.75		0.8828	24.17		0.8836	25.116		0.8832	23.242		0.8824	25.848		0.8844	28.75
									0.8848	28.768		0.8836	24.184		0.884	25.134		0.8836	23.252		0.8828	25.862		0.8848	28.768
									0.8852	28.782		0.884	24.194		0.8848	25.148		0.8844	23.264		0.8832	25.874		0.8852	28.782
									0.886	28.798		0.8848	24.21		0.8852	25.158		0.8848	23.28		0.884	25.888		0.886	28.798
									0.8864	28.816		0.8852	24.218		0.8856	25.168		0.8856	23.292		0.8848	25.902		0.8864	28.816
									0.8872	28.832		0.8856	24.232		0.8864	25.184		0.886	23.308		0.8852	25.916		0.8872	28.832
									0.8876	28.848		0.8864	24.246		0.8868	25.198		0.8864	23.318		0.8856	25.932		0.8876	28.848
									0.8884	28.866		0.8872	24.26		0.8876	25.212		0.8872	23.332		0.8864	25.946		0.8884	28.866
									0.8888	28.884		0.8876	24.274		0.888	25.228		0.888	23.344		0.8868	25.958		0.8888	28.884
									0.8892	28.9		0.888	24.288		0.8888	25.238		0.8884	23.36		0.8876	25.972		0.8892	28.9
									0.89	28.916		0.8888	24.298		0.8892	25.254		0.8888	23.374		0.888	25.984		0.89	28.916
									0.8908	28.934		0.8892	24.314		0.8896	25.266		0.8896	23.384		0.8884	26		0.8908	28.934
									0.8912	28.95		0.89	24.324		0.8904	25.28		0.89	23.398		0.8892	26.012		0.8912	28.95
									0.8916	28.964		0.8904	24.336		0.8912	25.294		0.8908	23.412		0.8896	26.028		0.8916	28.964
									0.8924	28.98		0.8912	24.348		0.8916	25.306		0.8912	23.424		0.8904	26.044		0.8924	28.98
									0.8932	29		0.8916	24.36		0.892	25.32		0.892	23.436		0.8908	26.058		0.8932	29
									0.8936	29.016		0.892	24.374		0.8928	25.332		0.8924	23.448		0.8916	26.072		0.8936	29.016
									0.894	29.028		0.8928	24.388		0.8936	25.35		0.8932	23.46		0.892	26.09		0.894	29.028
									0.8948	29.048		0.8936	24.402		0.894	25.36		0.8936	23.476		0.8928	26.104		0.8948	29.048
									0.8952	29.066		0.894	24.414		0.8944	25.378		0.8944	23.49		0.8932	26.114		0.8952	29.066
									0.8956	29.08		0.8944	24.422		0.8952	25.39		0.8948	23.504		0.894	26.132		0.8956	29.08
									0.8964	29.1		0.8952	24.438		0.8956	25.406		0.8952	23.516		0.8944	26.144		0.8964	29.1
									0.8972	29.114		0.8956	24.45		0.8964	25.414		0.896	23.528		0.8952	26.154		0.8972	29.114
									0.8976	29.134		0.8964	24.462		0.8968	25.43		0.8968	23.54		0.8956	26.17		0.8976	29.134
									0.898	29.15		0.8968	24.474		0.8972	25.444		0.8972	23.554		0.8964	26.186		0.898	29.15
									0.8988	29.166		0.8976	24.488		0.898	25.458		0.8976	23.568		0.8968	26.196		0.8988	29.166
									0.8996	29.182		0.898	24.5		0.8984	25.47		0.8984	23.582		0.8976	26.212		0.8996	29.182
									0.9	29.2		0.8984	24.514		0.8992	25.484		0.8992	23.594		0.898	26.228		0.9	29.2
									0.9004	29.216		0.8992	24.528		0.8996	25.5		0.8996	23.61		0.8984	26.24		0.9004	29.216
									0.9012	29.234		0.9	24.54		0.9004	25.514		0.9	23.622		0.8992	26.252		0.9012	29.234
									0.9016	29.25		0.9004	24.552		0.9008	25.528		0.9008	23.632		0.8996	26.264		0.9016	29.25
									0.9024	29.266		0.9008	24.568		0.9016	25.542		0.9012	23.646		0.9004	26.28		0.9024	29.266
									0.9028	29.282		0.9016	24.578		0.902	25.558		0.902	23.658		0.9008	26.296		0.9028	29.282
									0.9036	29.3		0.902	24.592		0.9028	25.568		0.9024	23.674		0.9016	26.31		0.9036	29.3
									0.904	29.318		0.9028	24.602		0.9032	25.58		0.9032	23.686		0.902	26.324		0.904	29.318
									0.9044	29.332		0.9032	24.616		0.904	25.596		0.9036	23.698		0.9028	26.338		0.9044	29.332
									0.9052	29.35		0.904	24.634		0.9044	25.61		0.904	23.71		0.9032	26.354		0.9052	29.35
									0.906	29.366		0.9044	24.644		0.9052	25.622		0.9048	23.724		0.9036	26.362		0.906	29.366
									0.9064	29.384		0.9052	24.656		0.9056	25.638		0.9056	23.74		0.9044	26.376		0.9064	29.384
									0.9068	29.404		0.9056	24.67		0.9064	25.65		0.906	23.752		0.9052	26.388		0.9068	29.404
									0.9076	29.418		0.9064	24.686		0.9068	25.666		0.9064	23.762		0.9056	26.404		0.9076	29.418
									0.908	29.434		0.9068	24.698		0.9072	25.682		0.9072	23.778		0.906	26.416		0.908	29.434
									0.9088	29.454		0.9072	24.712		0.908	25.696		0.9076	23.79		0.9068	26.434		0.9088	29.454
									0.9092	29.468		0.908	24.724		0.9084	25.706		0.9084	23.8		0.9072	26.446		0.9092	29.468
									0.91	29.484		0.9088	24.732		0.9092	25.722		0.9088	23.814		0.908	26.458		0.91	29.484
									0.9104	29.502		0.9092	24.746		0.9096	25.736		0.9096	23.83		0.9084	26.474		0.9104	29.502
									0.9112	29.52		0.9096	24.76		0.9104	25.748		0.91	23.842		0.9092	26.486		0.9112	29.52
									0.9116	29.532		0.9104	24.774		0.9108	25.764		0.9108	23.858		0.9096	26.502		0.9116	29.532
									0.9124	29.552		0.9108	24.788		0.9116	25.778		0.9112	23.868		0.9104	26.52		0.9124	29.552
									0.9128	29.568		0.9116	24.802		0.912	25.792		0.912	23.882		0.9108	26.53		0.9128	29.568
									0.9132	29.584		0.912	24.816		0.9128	25.806		0.9124	23.894		0.9116	26.544		0.9132	29.584
									0.914	29.602		0.9128	24.828		0.9132	25.816		0.9128	23.906		0.912	26.558		0.914	29.602
									0.9144	29.62		0.9132	24.838		0.9136	25.832		0.9136	23.918		0.9124	26.57		0.9144	29.62
									0.9152	29.634		0.9136	24.852		0.9144	25.846		0.914	23.932		0.9132	26.582		0.9152	29.634
									0.9156	29.652		0.9144	24.866		0.9148	25.862		0.9148	23.942		0.9136	26.596		0.9156	29.652
									0.9164	29.668		0.9152	24.878		0.9156	25.878		0.9152	23.956		0.9144	26.612		0.9164	29.668
									0.9168	29.684		0.9156	24.894		0.916	25.892		0.916	23.968		0.9148	26.626		0.9168	29.684
									0.9176	29.704		0.916	24.906		0.9168	25.906		0.9164	23.984		0.9156	26.638		0.9176	29.704
									0.918	29.72		0.9168	24.916		0.9172	25.918		0.9172	23.998		0.916	26.656		0.918	29.72
									0.9188	29.738		0.9172	24.928		0.918	25.93		0.9176	24.012		0.9168	26.666		0.9188	29.738
									0.9192	29.756		0.918	24.942		0.9184	25.946		0.9184	24.022		0.9172	26.68		0.9192	29.756
									0.9196	29.77		0.9184	24.956		0.9192	25.962		0.9188	24.034		0.918	26.694		0.9196	29.77
									0.9204	29.786		0.9192	24.97		0.9196	25.976		0.9192	24.046		0.9184	26.71		0.9204	29.786
									0.9208	29.804		0.9196	24.984		0.9204	25.988		0.92	24.06		0.9188	26.724		0.9208	29.804
									0.9216	29.818		0.9204	24.994		0.9208	26.004		0.9208	24.072		0.9196	26.736		0.9216	29.818
									0.922	29.836		0.9208	25.01		0.9212	26.016		0.9212	24.084		0.92	26.752		0.922	29.836
									0.9228	29.856		0.9212	25.022		0.922	26.028		0.9216	24.094		0.9208	26.764		0.9228	29.856
									0.9236	29.872		0.922	25.034		0.9224	26.04		0.9224	24.108		0.9212	26.776		0.9236	29.872
									0.924	29.89		0.9224	25.048		0.9232	26.056		0.9228	24.118		0.922	26.788		0.924	29.89
									0.9244	29.91		0.9232	25.058		0.9236	26.072		0.9236	24.136		0.9224	26.806		0.9244	29.91
									0.9252	29.926		0.9236	25.074		0.9244	26.086		0.924	24.146		0.9232	26.82		0.9252	29.926
									0.9256	29.938		0.9244	25.086		0.9248	26.1		0.9248	24.158		0.9236	26.83		0.9256	29.938
									0.9264	29.954		0.9248	25.102		0.9256	26.114		0.9252	24.17		0.924	26.848		0.9264	29.954
									0.9268	29.97		0.9256	25.114		0.926	26.126		0.9256	24.182		0.9248	26.86		0.9268	29.97
									0.9276	29.988		0.926	25.128		0.9268	26.142		0.9264	24.196		0.9252	26.874		0.9276	29.988
									0.928	30.006		0.9268	25.14		0.9272	26.152		0.9272	24.212		0.926	26.892		0.928	30.006
									0.9284	30.022		0.9272	25.154		0.9276	26.17		0.9276	24.224		0.9264	26.902		0.9284	30.022
									0.9292	30.038		0.9276	25.168		0.9284	26.18		0.928	24.236		0.9272	26.916		0.9292	30.038
									0.93	30.058		0.9284	25.178		0.9288	26.194		0.9288	24.246		0.9276	26.934		0.93	30.058
									0.9304	30.074		0.9292	25.19		0.9296	26.208		0.9292	24.26		0.9284	26.946		0.9304	30.074
									0.9308	30.09		0.9296	25.206		0.93	26.222		0.93	24.272		0.9288	26.962		0.9308	30.09
									0.9316	30.106		0.93	25.22		0.9308	26.234		0.9304	24.288		0.9296	26.972		0.9316	30.106
									0.932	30.122		0.9308	25.234		0.9312	26.248		0.9312	24.298		0.93	26.988		0.932	30.122
									0.9328	30.138		0.9312	25.242		0.9316	26.262		0.9316	24.314		0.9304	27.002		0.9328	30.138
									0.9332	30.152		0.9316	25.26		0.9324	26.278		0.9324	24.328		0.9312	27.016		0.9332	30.152
									0.934	30.17		0.9324	25.274		0.9332	26.294		0.9328	24.342		0.9316	27.032		0.934	30.17
									0.9344	30.184		0.9332	25.288		0.9336	26.306		0.9336	24.354		0.9324	27.048		0.9344	30.184
									0.9352	30.206		0.9336	25.3		0.934	26.32		0.934	24.366		0.9332	27.062		0.9352	30.206
									0.9356	30.222		0.934	25.312		0.9348	26.332		0.9344	24.378		0.9336	27.072		0.9356	30.222
									0.9364	30.238		0.9348	25.326		0.9352	26.346		0.9352	24.392		0.934	27.09		0.9364	30.238
									0.9368	30.254		0.9356	25.34		0.936	26.358		0.936	24.404		0.9348	27.102		0.9368	30.254
									0.9372	30.27		0.936	25.354		0.9364	26.378		0.9364	24.418		0.9352	27.116		0.9372	30.27
									0.938	30.288		0.9364	25.368		0.9372	26.39		0.9368	24.43		0.936	27.132		0.938	30.288
									0.9384	30.304		0.9372	25.38		0.9376	26.406		0.9376	24.444		0.9364	27.146		0.9384	30.304
									0.9392	30.32		0.9376	25.394		0.9384	26.42		0.938	24.456		0.9372	27.16		0.9392	30.32
									0.9396	30.334		0.9384	25.406		0.9388	26.434		0.9388	24.466		0.9376	27.168		0.9396	30.334
									0.9404	30.352		0.9388	25.42		0.9396	26.444		0.9392	24.48		0.9384	27.184		0.9404	30.352
									0.9408	30.37		0.9396	25.434		0.94	26.454		0.94	24.492		0.9388	27.2		0.9408	30.37
									0.9416	30.386		0.94	25.446		0.9404	26.474		0.9404	24.506		0.9396	27.214		0.9416	30.386
									0.942	30.404		0.9404	25.456		0.9412	26.49		0.9412	24.522		0.94	27.228		0.942	30.404
									0.9428	30.42		0.9412	25.47		0.942	26.506		0.9416	24.534		0.9404	27.244		0.9428	30.42
									0.9432	30.438		0.942	25.486		0.9424	26.518		0.9424	24.546		0.9412	27.256		0.9432	30.438
									0.9436	30.452		0.9424	25.498		0.9428	26.534		0.9428	24.558		0.9416	27.27		0.9436	30.452
									0.9444	30.47		0.9428	25.512		0.9436	26.544		0.9432	24.572		0.9424	27.28		0.9444	30.47
									0.9448	30.484		0.9436	25.526		0.944	26.56		0.944	24.584		0.9428	27.3		0.9448	30.484
									0.9456	30.504		0.9444	25.538		0.9448	26.572		0.9444	24.594		0.9436	27.31		0.9456	30.504
									0.946	30.52		0.9448	25.548		0.9452	26.588		0.9452	24.61		0.944	27.324		0.946	30.52
									0.9468	30.536		0.9452	25.564		0.946	26.6		0.9456	24.62		0.9448	27.34		0.9468	30.536
									0.9472	30.55		0.946	25.576		0.9464	26.616		0.9464	24.636		0.9452	27.352		0.9472	30.55
									0.948	30.57		0.9464	25.588		0.9472	26.628		0.9468	24.646		0.946	27.37		0.948	30.57
									0.9484	30.586		0.9472	25.604		0.9476	26.642		0.9476	24.658		0.9464	27.38		0.9484	30.586
									0.9492	30.606		0.9476	25.616		0.9484	26.658		0.948	24.672		0.9472	27.396		0.9492	30.606
									0.9496	30.622		0.9484	25.63		0.9488	26.672		0.9488	24.686		0.9476	27.408		0.9496	30.622
									0.9504	30.638		0.9488	25.642		0.9492	26.686		0.9492	24.694		0.948	27.424		0.9504	30.638
									0.9508	30.65		0.9492	25.654		0.95	26.698		0.9496	24.706		0.9488	27.436		0.9508	30.65
									0.9512	30.668		0.95	25.664		0.9504	26.712		0.9504	24.72		0.9492	27.45		0.9512	30.668
									0.952	30.69		0.9504	25.68		0.9512	26.726		0.9508	24.734		0.95	27.468		0.952	30.69
									0.9524	30.702		0.9512	25.694		0.9516	26.74		0.9516	24.746		0.9504	27.48		0.9524	30.702
									0.9532	30.72		0.9516	25.708		0.9524	26.752		0.952	24.762		0.9512	27.494		0.9532	30.72
									0.9536	30.738		0.9524	25.718		0.9528	26.768		0.9528	24.774		0.9516	27.508		0.9536	30.738
									0.9544	30.756		0.9528	25.732		0.9536	26.78		0.9532	24.786		0.9524	27.522		0.9544	30.756
									0.9548	30.772		0.9536	25.746		0.954	26.796		0.954	24.798		0.9528	27.536		0.9548	30.772
									0.9556	30.79		0.954	25.762		0.9548	26.81		0.9544	24.81		0.9536	27.55		0.9556	30.79
									0.956	30.806		0.9548	25.774		0.9552	26.828		0.9552	24.822		0.954	27.566		0.956	30.806
									0.9568	30.822		0.9552	25.786		0.9556	26.838		0.9556	24.836		0.9544	27.578		0.9568	30.822
									0.9572	30.84		0.9556	25.798		0.9564	26.852		0.9564	24.85		0.9552	27.592		0.9572	30.84
									0.958	30.854		0.9564	25.808		0.9568	26.866		0.9568	24.862		0.9556	27.606		0.958	30.854
									0.9584	30.87		0.9568	25.824		0.9576	26.878		0.9572	24.876		0.9564	27.618		0.9584	30.87
									0.9592	30.892		0.9576	25.838		0.958	26.894		0.958	24.89		0.9568	27.632		0.9592	30.892
									0.9596	30.906		0.958	25.85		0.9588	26.908		0.9584	24.902		0.9576	27.648		0.9596	30.906
									0.9604	30.924		0.9588	25.864		0.9592	26.92		0.9592	24.914		0.958	27.66		0.9604	30.924
									0.9608	30.942		0.9592	25.874		0.96	26.932		0.9596	24.93		0.9584	27.672		0.9608	30.942
									0.9612	30.96		0.96	25.886		0.9604	26.946		0.9604	24.942		0.9592	27.688		0.9612	30.96
									0.962	30.978		0.9604	25.9		0.9612	26.962		0.9608	24.954		0.96	27.702		0.962	30.978
									0.9624	30.994		0.9612	25.914		0.9616	26.974		0.9612	24.962		0.9604	27.718		0.9624	30.994
									0.9632	31.01		0.9616	25.926		0.9624	26.99		0.962	24.976		0.9608	27.73		0.9632	31.01
									0.9636	31.03		0.9624	25.94		0.9628	27.004		0.9628	24.99		0.9616	27.746		0.9636	31.03
									0.9644	31.044		0.9628	25.952		0.9632	27.02		0.9632	25		0.962	27.758		0.9644	31.044
									0.9648	31.058		0.9632	25.962		0.964	27.032		0.9636	25.014		0.9628	27.776		0.9648	31.058
									0.9656	31.076		0.964	25.978		0.9644	27.046		0.9644	25.028		0.9632	27.788		0.9656	31.076
									0.966	31.094		0.9644	25.99		0.9652	27.06		0.9648	25.04		0.964	27.804		0.966	31.094
									0.9668	31.11		0.9652	26.002		0.9656	27.072		0.9656	25.054		0.9644	27.82		0.9668	31.11
									0.9672	31.128		0.9656	26.018		0.9664	27.086		0.966	25.064		0.9652	27.832		0.9672	31.128
									0.9676	31.144		0.9664	26.028		0.9668	27.1		0.9668	25.078		0.9656	27.848		0.9676	31.144
									0.9684	31.16		0.9668	26.044		0.9672	27.112		0.9672	25.09		0.9664	27.862		0.9684	31.16
									0.9688	31.176		0.9676	26.054		0.968	27.128		0.9676	25.106		0.9668	27.878		0.9688	31.176
									0.9696	31.192		0.968	26.068		0.9688	27.142		0.9684	25.118		0.9672	27.888		0.9696	31.192
									0.97	31.212		0.9688	26.082		0.9692	27.154		0.9692	25.13		0.968	27.906		0.97	31.212
									0.9708	31.23		0.9692	26.094		0.9696	27.166		0.9696	25.142		0.9688	27.918		0.9708	31.23
									0.9712	31.248		0.9696	26.11		0.9704	27.18		0.9704	25.156		0.9692	27.932		0.9712	31.248
									0.972	31.266		0.9704	26.122		0.9708	27.198		0.9708	25.168		0.9696	27.948		0.972	31.266
									0.9724	31.284		0.9708	26.136		0.9716	27.21		0.9716	25.178		0.9704	27.964		0.9724	31.284
									0.9732	31.298		0.9716	26.148		0.972	27.226		0.972	25.19		0.9708	27.98		0.9732	31.298
									0.9736	31.316		0.972	26.16		0.9728	27.242		0.9724	25.204		0.9716	27.994		0.9736	31.316
									0.9744	31.33		0.9728	26.172		0.9732	27.256		0.9732	25.218		0.972	28.01		0.9744	31.33
									0.9748	31.346		0.9732	26.188		0.974	27.268		0.9736	25.23		0.9728	28.02		0.9748	31.346
									0.9752	31.364		0.9736	26.202		0.9744	27.282		0.9744	25.244		0.9732	28.03		0.9752	31.364
									0.976	31.384		0.9744	26.212		0.9752	27.294		0.9748	25.254		0.9736	28.046		0.976	31.384
									0.9764	31.4		0.9752	26.228		0.9756	27.312		0.9756	25.266		0.9744	28.06		0.9764	31.4
									0.9772	31.418		0.9756	26.242		0.976	27.324		0.976	25.278		0.9752	28.074		0.9772	31.418
									0.9776	31.434		0.976	26.252		0.9768	27.338		0.9768	25.29		0.9756	28.088		0.9776	31.434
									0.9784	31.45		0.9768	26.264		0.9776	27.352		0.9772	25.306		0.976	28.104		0.9784	31.45
									0.9788	31.462		0.9776	26.28		0.978	27.368		0.978	25.318		0.9768	28.118		0.9788	31.462
									0.9796	31.48		0.978	26.292		0.9784	27.382		0.9784	25.33		0.9776	28.132		0.9796	31.48
									0.98	31.496		0.9784	26.304		0.9792	27.396		0.9788	25.344		0.978	28.142		0.98	31.496
									0.9808	31.514		0.9792	26.318		0.9796	27.412		0.9796	25.354		0.9784	28.154		0.9808	31.514
									0.9812	31.534		0.9796	26.33		0.9804	27.428		0.9804	25.366		0.9792	28.172		0.9812	31.534
									0.982	31.55		0.9804	26.344		0.9808	27.438		0.9808	25.378		0.9796	28.184		0.982	31.55
									0.9824	31.564		0.9808	26.354		0.9816	27.454		0.9812	25.39		0.9804	28.2		0.9824	31.564
									0.9828	31.58		0.9816	26.368		0.982	27.466		0.982	25.402		0.9808	28.214		0.9828	31.58
									0.9836	31.596		0.982	26.38		0.9824	27.48		0.9824	25.42		0.9816	28.228		0.9836	31.596
									0.984	31.614		0.9824	26.396		0.9832	27.492		0.9832	25.43		0.982	28.242		0.984	31.614
									0.9848	31.632		0.9832	26.404		0.984	27.506		0.9836	25.442		0.9824	28.256		0.9848	31.632
									0.9852	31.65		0.984	26.422		0.9844	27.52		0.9844	25.456		0.9832	28.27		0.9852	31.65
									0.986	31.666		0.9844	26.436		0.9848	27.538		0.9848	25.466		0.9836	28.284		0.986	31.666
									0.9864	31.682		0.9848	26.448		0.9856	27.55		0.9852	25.48		0.9844	28.296		0.9864	31.682
									0.9872	31.7		0.9856	26.458		0.986	27.564		0.986	25.49		0.9848	28.308		0.9872	31.7
									0.9876	31.716		0.9864	26.474		0.9868	27.58		0.9868	25.504		0.9856	28.324		0.9876	31.716
									0.9884	31.736		0.9868	26.484		0.9872	27.592		0.9872	25.512		0.986	28.34		0.9884	31.736
									0.9888	31.75		0.9872	26.496		0.988	27.608		0.9876	25.528		0.9868	28.358		0.9888	31.75
									0.9896	31.766		0.988	26.512		0.9884	27.622		0.9884	25.542		0.9872	28.372		0.9896	31.766
									0.99	31.784		0.9884	26.524		0.9888	27.636		0.9888	25.552		0.988	28.384		0.99	31.784
									0.9908	31.8		0.9888	26.538		0.9896	27.646		0.9896	25.566		0.9884	28.396		0.9908	31.8
									0.9912	31.818		0.9896	26.55		0.9904	27.666		0.99	25.576		0.9888	28.412		0.9912	31.818
									0.9916	31.834		0.9904	26.566		0.9908	27.68		0.9908	25.59		0.9896	28.426		0.9916	31.834
									0.9924	31.848		0.9908	26.58		0.9912	27.694		0.9912	25.604		0.99	28.44		0.9924	31.848
									0.9928	31.866		0.9912	26.592		0.992	27.708		0.9916	25.616		0.9908	28.454		0.9928	31.866
									0.9936	31.884		0.992	26.604		0.9924	27.72		0.9924	25.628		0.9912	28.468		0.9936	31.884
									0.994	31.9		0.9924	26.614		0.9932	27.732		0.9932	25.64		0.992	28.486		0.994	31.9
									0.9948	31.916		0.9932	26.628		0.9936	27.746		0.9936	25.652		0.9924	28.5		0.9948	31.916
									0.9952	31.934		0.9936	26.64		0.9944	27.76		0.994	25.666		0.9932	28.512		0.9952	31.934
									0.996	31.952		0.9944	26.654		0.9948	27.778		0.9948	25.676		0.9936	28.526		0.996	31.952
									0.9964	31.968		0.9948	26.664		0.9956	27.792		0.9956	25.69		0.994	28.538		0.9964	31.968
									0.9972	31.984		0.9956	26.68		0.996	27.808		0.996	25.702		0.9948	28.556		0.9972	31.984
									0.9976	32		0.996	26.69		0.9968	27.82		0.9964	25.714		0.9956	28.572		0.9976	32
									0.9984	32.018		0.9968	26.704		0.9972	27.832		0.9972	25.726		0.996	28.584		0.9984	32.018
									0.9988	32.03		0.9972	26.718		0.9976	27.848		0.9976	25.74		0.9964	28.596		0.9988	32.03
									0.9996	32.05		0.9976	26.73		0.9984	27.862		0.9984	25.752		0.9972	28.61		0.9996	32.05
									1	32.066		0.9984	26.746		0.9988	27.876		0.9988	25.766		0.9976	28.624		1	32.066
									1.0004	32.082		0.9988	26.756		0.9996	27.89		0.9996	25.776		0.9984	28.638		1.0004	32.082
									1.0012	32.096		0.9996	26.77		1	27.902		1	25.79		0.9988	28.656		1.0012	32.096
									1.0016	32.118		1	26.782		1.0008	27.918		1.0004	25.802		0.9996	28.67		1.0016	32.118
									1.0024	32.134		1.0008	26.796		1.0012	27.932		1.0012	25.814		1	28.686		1.0024	32.134
									1.0028	32.154		1.0012	26.81		1.002	27.946		1.002	25.828		1.0008	28.698		1.0028	32.154
									1.0036	32.168		1.002	26.824		1.0024	27.958		1.0024	25.84		1.0012	28.71		1.0036	32.168
									1.004	32.186		1.0024	26.836		1.0032	27.972		1.0028	25.85		1.002	28.726		1.004	32.186
									1.0048	32.202		1.0028	26.85		1.0036	27.986		1.0036	25.86		1.0024	28.74		1.0048	32.202
									1.0052	32.216		1.0036	26.86		1.0044	28.002		1.004	25.874		1.0032	28.756		1.0052	32.216
									1.006	32.234		1.0044	26.872		1.0048	28.014		1.0048	25.89		1.0036	28.772		1.006	32.234
									1.0064	32.252		1.0048	26.886		1.0052	28.03		1.0052	25.902		1.0044	28.784		1.0064	32.252
									1.0068	32.27		1.0052	26.898		1.006	28.04		1.006	25.914		1.0048	28.8		1.0068	32.27
									1.0076	32.288		1.006	26.912		1.0064	28.056		1.0064	25.926		1.0056	28.814		1.0076	32.288
									1.0084	32.304		1.0064	26.928		1.0072	28.072		1.0072	25.942		1.006	28.828		1.0084	32.304
									1.0088	32.322		1.0072	26.942		1.0076	28.084		1.0076	25.952		1.0064	28.84		1.0088	32.322
									1.0092	32.342		1.0076	26.952		1.0084	28.098		1.0084	25.964		1.0072	28.856		1.0092	32.342
									1.01	32.356		1.0084	26.966		1.0088	28.11		1.0088	25.98		1.0076	28.87		1.01	32.356
									1.0104	32.372		1.0088	26.98		1.0096	28.124		1.0092	25.988		1.0084	28.886		1.0104	32.372
									1.0112	32.386		1.0096	26.99		1.01	28.138		1.01	26		1.0088	28.9		1.0112	32.386
									1.0116	32.406		1.01	27		1.0108	28.15		1.0108	26.014		1.0096	28.914		1.0116	32.406
									1.0124	32.424		1.0108	27.016		1.0112	28.166		1.0112	26.026		1.01	28.926		1.0124	32.424
									1.0128	32.442		1.0112	27.026		1.012	28.18		1.0116	26.04		1.0108	28.938		1.0128	32.442
									1.0136	32.46		1.0116	27.042		1.0124	28.198		1.0124	26.056		1.0112	28.952		1.0136	32.46
									1.014	32.476		1.0124	27.054		1.0128	28.212		1.0128	26.066		1.0116	28.968		1.014	32.476
									1.0148	32.492		1.0128	27.066		1.0136	28.226		1.0136	26.076		1.0124	28.986		1.0148	32.492
									1.0152	32.508		1.0136	27.08		1.0144	28.24		1.014	26.09		1.0128	28.998		1.0152	32.508
									1.0156	32.526		1.014	27.094		1.0148	28.252		1.0148	26.1		1.0136	29.014		1.0156	32.526
									1.0164	32.542		1.0148	27.104		1.0152	28.268		1.0152	26.114		1.014	29.028		1.0164	32.542
									1.0168	32.56		1.0152	27.118		1.016	28.278		1.0156	26.126		1.0148	29.04		1.0168	32.56
									1.0176	32.576		1.016	27.134		1.0164	28.294		1.0164	26.14		1.0152	29.052		1.0176	32.576
									1.018	32.594		1.0164	27.146		1.0172	28.31		1.0168	26.15		1.016	29.068		1.018	32.594
									1.0188	32.61		1.0172	27.158		1.0176	28.322		1.0176	26.164		1.0164	29.082		1.0188	32.61
									1.0192	32.626		1.0176	27.174		1.0184	28.336		1.018	26.178		1.0172	29.098		1.0192	32.626
									1.02	32.642		1.0184	27.182		1.0188	28.35		1.0188	26.19		1.0176	29.112		1.02	32.642
									1.0204	32.662		1.0188	27.198		1.0196	28.36		1.0192	26.202		1.0184	29.128		1.0204	32.662
									1.0208	32.678		1.0196	27.21		1.02	28.376		1.02	26.214		1.0188	29.144		1.0208	32.678
									1.0216	32.694		1.02	27.22		1.0204	28.394		1.0204	26.228		1.0196	29.154		1.0216	32.694
									1.0224	32.71		1.0204	27.236		1.0212	28.406		1.0212	26.24		1.02	29.168		1.0224	32.71
									1.0228	32.724		1.0212	27.248		1.0216	28.42		1.0216	26.254		1.0204	29.18		1.0228	32.724
									1.0232	32.74		1.0216	27.264		1.0224	28.436		1.0224	26.264		1.0212	29.196		1.0232	32.74
									1.024	32.76		1.0224	27.276		1.0228	28.448		1.0228	26.278		1.0216	29.208		1.024	32.76
									1.0244	32.778		1.0228	27.29		1.0236	28.458		1.0236	26.288		1.0224	29.224		1.0244	32.778
									1.0252	32.796		1.0236	27.304		1.024	28.472		1.024	26.302		1.0228	29.236		1.0252	32.796
									1.0256	32.814		1.024	27.316		1.0244	28.486		1.0244	26.314		1.0236	29.252		1.0256	32.814
									1.0264	32.828		1.0248	27.33		1.0252	28.502		1.0252	26.326		1.024	29.266		1.0264	32.828
									1.0268	32.848		1.0252	27.344		1.026	28.518		1.0256	26.336		1.0244	29.28		1.0268	32.848
									1.0276	32.864		1.026	27.358		1.0264	28.528		1.0264	26.352		1.0252	29.296		1.0276	32.864
									1.028	32.876		1.0264	27.368		1.0272	28.544		1.0268	26.364		1.026	29.308		1.028	32.876
									1.0288	32.892		1.0268	27.382		1.0276	28.558		1.0276	26.378		1.0264	29.324		1.0288	32.892
									1.0292	32.91		1.0276	27.392		1.0284	28.57		1.028	26.388		1.0268	29.336		1.0292	32.91
									1.03	32.93		1.0284	27.406		1.0288	28.584		1.0288	26.398		1.0276	29.354		1.03	32.93
									1.0304	32.942		1.0288	27.42		1.0292	28.598		1.0292	26.41		1.028	29.366		1.0304	32.942
									1.0308	32.964		1.0292	27.436		1.03	28.612		1.03	26.422		1.0288	29.38		1.0308	32.964
									1.0316	32.982		1.03	27.448		1.0304	28.626		1.0304	26.436		1.0292	29.396		1.0316	32.982
									1.032	32.998		1.0304	27.458		1.0312	28.64		1.0308	26.448		1.03	29.408		1.032	32.998
									1.0328	33.016		1.0312	27.47		1.0316	28.656		1.0316	26.462		1.0304	29.422		1.0328	33.016
									1.0332	33.032		1.0316	27.484		1.0324	28.668		1.032	26.474		1.0308	29.438		1.0332	33.032
									1.034	33.05		1.0324	27.498		1.0328	28.682		1.0328	26.486		1.0316	29.45		1.034	33.05
									1.0344	33.066		1.0328	27.51		1.0332	28.696		1.0332	26.496		1.0324	29.464		1.0344	33.066
									1.0352	33.084		1.0332	27.526		1.034	28.712		1.034	26.51		1.0328	29.476		1.0352	33.084
									1.0356	33.098		1.034	27.54		1.0348	28.726		1.0344	26.522		1.0332	29.494		1.0356	33.098
									1.0364	33.114		1.0348	27.546		1.0352	28.742		1.0352	26.532		1.034	29.506		1.0364	33.114
									1.0368	33.132		1.0352	27.562		1.0356	28.754		1.0356	26.55		1.0348	29.524		1.0368	33.132
									1.0376	33.148		1.0356	27.576		1.0364	28.768		1.0364	26.562		1.0352	29.538		1.0376	33.148
									1.038	33.166		1.0364	27.586		1.0368	28.78		1.0368	26.576		1.0356	29.554		1.038	33.166
									1.0388	33.18		1.0368	27.598		1.0376	28.794		1.0376	26.588		1.0364	29.568		1.0388	33.18
									1.0392	33.196		1.0376	27.614		1.038	28.81		1.038	26.598		1.0368	29.582		1.0392	33.196
									1.0396	33.214		1.038	27.624		1.0388	28.826		1.0388	26.612		1.0376	29.598		1.0396	33.214
									1.0404	33.23		1.0388	27.636		1.0392	28.84		1.0392	26.622		1.038	29.614		1.0404	33.23
									1.0412	33.248		1.0392	27.652		1.0396	28.85		1.0396	26.636		1.0388	29.628		1.0412	33.248
									1.0416	33.266		1.0396	27.664		1.0404	28.862		1.0404	26.652		1.0392	29.64		1.0416	33.266
									1.042	33.28		1.0404	27.674		1.0408	28.876		1.0408	26.66		1.0396	29.656		1.042	33.28
									1.0428	33.296		1.0412	27.688		1.0416	28.89		1.0416	26.674		1.0404	29.672		1.0428	33.296
									1.0432	33.316		1.0416	27.702		1.042	28.904		1.042	26.686		1.0412	29.684		1.0432	33.316
									1.044	33.336		1.042	27.718		1.0428	28.918		1.0428	26.702		1.0416	29.702		1.044	33.336
									1.0444	33.35		1.0428	27.732		1.0432	28.932		1.0436	26.712		1.042	29.712		1.0444	33.35
									1.0452	33.368		1.0432	27.744		1.044	28.95		1.044	26.726		1.0428	29.724		1.0452	33.368
									1.0456	33.384		1.044	27.76		1.0444	28.964		1.0444	26.738		1.0436	29.74		1.0456	33.384
									1.0464	33.396		1.0444	27.77		1.0452	28.976		1.0452	26.752		1.044	29.754		1.0464	33.396
									1.0468	33.414		1.0452	27.78		1.0456	28.99		1.0456	26.764		1.0444	29.77		1.0468	33.414
									1.0472	33.432		1.0456	27.792		1.0464	29.004		1.0464	26.774		1.0452	29.784		1.0472	33.432
									1.048	33.448		1.0464	27.808		1.0468	29.016		1.0468	26.786		1.0456	29.8		1.048	33.448
									1.0484	33.466		1.0468	27.82		1.0476	29.03		1.0476	26.8		1.0464	29.81		1.0484	33.466
									1.0492	33.484		1.0476	27.834		1.048	29.048		1.048	26.814		1.0468	29.826		1.0492	33.484
									1.0496	33.5		1.048	27.85		1.0484	29.06		1.0484	26.826		1.0476	29.842		1.0496	33.5
									1.0504	33.518		1.0488	27.862		1.0492	29.074		1.0492	26.84		1.048	29.854		1.0504	33.518
									1.0508	33.532		1.0492	27.874		1.05	29.088		1.0496	26.852		1.0484	29.87		1.0508	33.532
									1.0516	33.552		1.05	27.886		1.0504	29.102		1.0504	26.862		1.0492	29.884		1.0516	33.552
									1.052	33.568		1.0504	27.898		1.0508	29.118		1.0508	26.876		1.05	29.9		1.052	33.568
									1.0528	33.584		1.0508	27.908		1.0516	29.132		1.0516	26.886		1.0504	29.912		1.0528	33.584
									1.0532	33.596		1.0516	27.922		1.052	29.148		1.052	26.896		1.0508	29.926		1.0532	33.596
									1.054	33.616		1.052	27.936		1.0528	29.158		1.0528	26.908		1.0516	29.942		1.054	33.616
									1.0544	33.63		1.0528	27.95		1.0532	29.172		1.0532	26.92		1.052	29.954		1.0544	33.63
									1.0548	33.646		1.0532	27.962		1.054	29.188		1.054	26.938		1.0528	29.97		1.0548	33.646
									1.0556	33.662		1.054	27.978		1.0544	29.202		1.0544	26.952		1.0532	29.982		1.0556	33.662
									1.056	33.682		1.0544	27.988		1.0548	29.214		1.0548	26.964		1.054	29.998		1.056	33.682
									1.0568	33.7		1.0548	28		1.0556	29.228		1.0556	26.978		1.0544	30.012		1.0568	33.7
									1.0572	33.714		1.0556	28.012		1.0564	29.246		1.056	26.99		1.0548	30.026		1.0572	33.714
									1.058	33.73		1.0564	28.024		1.0568	29.262		1.0568	26.998		1.0556	30.04		1.058	33.73
									1.0584	33.746		1.0568	28.04		1.0572	29.272		1.0572	27.01		1.0564	30.052		1.0584	33.746
									1.0592	33.762		1.0572	28.052		1.058	29.284		1.058	27.022		1.0568	30.062		1.0592	33.762
									1.0596	33.78		1.058	28.066		1.0588	29.302		1.0584	27.036		1.0572	30.076		1.0596	33.78
									1.0604	33.796		1.0584	28.078		1.0592	29.318		1.0592	27.052		1.058	30.096		1.0604	33.796
									1.0608	33.814		1.0592	28.092		1.0596	29.332		1.0596	27.064		1.0584	30.108		1.0608	33.814
									1.0616	33.832		1.0596	28.104		1.0604	29.344		1.0604	27.076		1.0592	30.122		1.0616	33.832
									1.062	33.848		1.0604	28.118		1.0608	29.36		1.0608	27.088		1.0596	30.14		1.062	33.848
									1.0628	33.864		1.0608	28.13		1.0616	29.374		1.0616	27.094		1.0604	30.156		1.0628	33.864
									1.0632	33.884		1.0616	28.144		1.062	29.388		1.062	27.11		1.0608	30.17		1.0632	33.884
									1.0636	33.898		1.062	28.158		1.0628	29.402		1.0624	27.122		1.0616	30.182		1.0636	33.898
									1.0644	33.912		1.0628	28.17		1.0632	29.418		1.0632	27.138		1.062	30.194		1.0644	33.912
									1.0652	33.93		1.0632	28.182		1.0636	29.432		1.0636	27.146		1.0624	30.212		1.0652	33.93
									1.0656	33.95		1.0636	28.194		1.0644	29.444		1.0644	27.158		1.0632	30.224		1.0656	33.95
									1.066	33.97		1.0644	28.208		1.0648	29.456		1.0648	27.172		1.0636	30.236		1.066	33.97
									1.0668	33.986		1.0652	28.224		1.0656	29.472		1.0656	27.182		1.0644	30.252		1.0668	33.986
									1.0676	34.002		1.0656	28.236		1.066	29.484		1.066	27.196		1.0648	30.27		1.0676	34.002
									1.068	34.02		1.066	28.248		1.0668	29.498		1.0668	27.206		1.0656	30.284		1.068	34.02
									1.0684	34.034		1.0668	28.26		1.0672	29.512		1.0672	27.22		1.066	30.298		1.0684	34.034
									1.0692	34.054		1.0672	28.272		1.068	29.528		1.068	27.234		1.0668	30.312		1.0692	34.054
									1.0696	34.07		1.068	28.282		1.0684	29.544		1.0684	27.246		1.0672	30.322		1.0696	34.07
									1.07	34.088		1.0684	28.296		1.0692	29.558		1.0688	27.26		1.068	30.334		1.07	34.088
									1.0708	34.102		1.0692	28.312		1.0696	29.574		1.0696	27.272		1.0684	30.352		1.0708	34.102
									1.0716	34.12		1.0696	28.32		1.07	29.586		1.07	27.286		1.0688	30.366		1.0716	34.12
									1.072	34.138		1.07	28.338		1.0708	29.6		1.0708	27.298		1.0696	30.38		1.072	34.138
									1.0724	34.156		1.0708	28.35		1.0712	29.612		1.0712	27.308		1.07	30.394		1.0724	34.156
									1.0732	34.17		1.0712	28.364		1.072	29.626		1.072	27.32		1.0708	30.41		1.0732	34.17
									1.074	34.19		1.072	28.374		1.0724	29.642		1.0724	27.336		1.0712	30.422		1.074	34.19
									1.0744	34.204		1.0724	28.388		1.0732	29.656		1.0732	27.346		1.072	30.434		1.0744	34.204
									1.0748	34.222		1.0732	28.398		1.0736	29.668		1.0736	27.358		1.0724	30.452		1.0748	34.222
									1.0756	34.238		1.0736	28.414		1.0744	29.68		1.0744	27.368		1.0732	30.464		1.0756	34.238
									1.076	34.252		1.0744	28.424		1.0748	29.698		1.0748	27.38		1.0736	30.476		1.076	34.252
									1.0768	34.274		1.0748	28.44		1.0756	29.712		1.0756	27.394		1.0744	30.49		1.0768	34.274
									1.0772	34.29		1.0756	28.452		1.076	29.726		1.076	27.406		1.0748	30.508		1.0772	34.29
									1.078	34.304		1.076	28.464		1.0768	29.742		1.0768	27.42		1.0756	30.522		1.078	34.304
									1.0784	34.32		1.0768	28.476		1.0772	29.756		1.0772	27.43		1.076	30.536		1.0784	34.32
									1.0788	34.336		1.0772	28.486		1.0776	29.768		1.078	27.444		1.0768	30.552		1.0788	34.336
									1.0796	34.356		1.0776	28.502		1.0784	29.786		1.0784	27.456		1.0772	30.564		1.0796	34.356
									1.0804	34.374		1.0784	28.516		1.0788	29.798		1.0788	27.47		1.078	30.578		1.0804	34.374
									1.0808	34.388		1.0788	28.532		1.0796	29.812		1.0796	27.484		1.0784	30.592		1.0808	34.388
									1.0812	34.408		1.0796	28.544		1.08	29.824		1.0804	27.496		1.0788	30.61		1.0812	34.408
									1.082	34.422		1.08	28.558		1.0808	29.84		1.0808	27.506		1.0796	30.624		1.082	34.422
									1.0828	34.436		1.0808	28.572		1.0812	29.854		1.0812	27.518		1.08	30.634		1.0828	34.436
									1.0832	34.456		1.0812	28.584		1.082	29.87		1.082	27.528		1.0808	30.646		1.0832	34.456
									1.0836	34.472		1.082	28.592		1.0824	29.882		1.0824	27.54		1.0812	30.666		1.0836	34.472
									1.0844	34.488		1.0824	28.604		1.0832	29.896		1.0832	27.552		1.082	30.68		1.0844	34.488
									1.0848	34.508		1.0832	28.622		1.0836	29.912		1.0836	27.566		1.0824	30.696		1.0848	34.508
									1.0856	34.522		1.0836	28.63		1.0844	29.932		1.0844	27.578		1.0832	30.708		1.0856	34.522
									1.086	34.536		1.0844	28.644		1.0848	29.946		1.0848	27.592		1.0836	30.722		1.086	34.536
									1.0868	34.556		1.0848	28.66		1.0856	29.96		1.0856	27.602		1.0844	30.734		1.0868	34.556
									1.0872	34.576		1.0856	28.674		1.086	29.976		1.086	27.612		1.0848	30.748		1.0872	34.576
									1.0876	34.592		1.086	28.686		1.0868	29.986		1.0868	27.628		1.0856	30.762		1.0876	34.592
									1.0884	34.61		1.0868	28.698		1.0872	29.998		1.0872	27.638		1.086	30.78		1.0884	34.61
									1.0892	34.626		1.0872	28.712		1.0876	30.01		1.0876	27.65		1.0864	30.792		1.0892	34.626
									1.0896	34.642		1.0876	28.722		1.0884	30.028		1.0884	27.662		1.0872	30.806		1.0896	34.642
									1.09	34.658		1.0884	28.738		1.0892	30.044		1.0888	27.678		1.0876	30.82		1.09	34.658
									1.0908	34.674		1.0888	28.75		1.0896	30.056		1.0896	27.69		1.0884	30.836		1.0908	34.674
									1.0912	34.692		1.0896	28.764		1.09	30.072		1.09	27.702		1.0888	30.848		1.0912	34.692
									1.092	34.706		1.09	28.776		1.0908	30.084		1.0908	27.712		1.0896	30.864		1.092	34.706
									1.0924	34.726		1.0908	28.786		1.0912	30.098		1.0912	27.724		1.09	30.878		1.0924	34.726
									1.0932	34.742		1.0912	28.8		1.092	30.114		1.092	27.74		1.0908	30.892		1.0932	34.742
									1.0936	34.758		1.092	28.81		1.0924	30.126		1.0924	27.75		1.0912	30.908		1.0936	34.758
									1.094	34.776		1.0924	28.824		1.0932	30.14		1.0932	27.76		1.092	30.92		1.094	34.776
									1.0948	34.794		1.0928	28.838		1.0936	30.154		1.0936	27.774		1.0924	30.934		1.0948	34.794
									1.0956	34.81		1.0936	28.85		1.094	30.168		1.094	27.784		1.0928	30.952		1.0956	34.81
									1.096	34.826		1.094	28.864		1.0948	30.182		1.0948	27.796		1.0936	30.966		1.096	34.826
									1.0964	34.84		1.0948	28.874		1.0956	30.196		1.0956	27.808		1.094	30.98		1.0964	34.84
									1.0972	34.864		1.0952	28.892		1.096	30.206		1.096	27.82		1.0948	30.994		1.0972	34.864
									1.098	34.88		1.096	28.902		1.0964	30.224		1.0964	27.83		1.0952	31.008		1.098	34.88
									1.0984	34.9		1.0964	28.916		1.0972	30.238		1.0972	27.842		1.096	31.02		1.0984	34.9
									1.0988	34.914		1.0972	28.932		1.0976	30.252		1.0976	27.856		1.0964	31.034		1.0988	34.914
									1.0996	34.932		1.0976	28.944		1.0984	30.268		1.0984	27.868		1.0972	31.052		1.0996	34.932
									1.1	34.948		1.0984	28.954		1.0988	30.28		1.0988	27.882		1.0976	31.064		1.1	34.948
									1.1008	34.964		1.0988	28.968		1.0996	30.294		1.0996	27.894		1.0984	31.084		1.1008	34.964
									1.1012	34.982		1.0992	28.976		1.1	30.306		1.1	27.908		1.0988	31.096		1.1012	34.982
									1.102	35		1.1	28.994		1.1008	30.324		1.1008	27.92		1.0992	31.11		1.102	35
									1.1024	35.018		1.1008	29.006		1.1012	30.336		1.1012	27.93		1.1	31.122		1.1024	35.018
									1.1032	35.036		1.1012	29.018		1.102	30.35		1.102	27.942		1.1004	31.138		1.1032	35.036
									1.1036	35.052		1.102	29.03		1.1024	30.366		1.1024	27.956		1.1012	31.152		1.1036	35.052
									1.1044	35.072		1.1024	29.046		1.1028	30.38		1.1028	27.97		1.1016	31.168		1.1044	35.072
									1.1048	35.088		1.1028	29.056		1.1036	30.392		1.1036	27.98		1.1024	31.182		1.1048	35.088
									1.1056	35.104		1.1036	29.068		1.104	30.404		1.104	27.994		1.1028	31.196		1.1056	35.104
									1.106	35.118		1.104	29.082		1.1048	30.418		1.1048	28.004		1.1036	31.21		1.106	35.118
									1.1068	35.138		1.1048	29.094		1.1052	30.434		1.1052	28.014		1.104	31.228		1.1068	35.138
									1.1072	35.152		1.1052	29.104		1.106	30.448		1.106	28.028		1.1048	31.238		1.1072	35.152
									1.1076	35.172		1.106	29.118		1.1064	30.462		1.1064	28.04		1.1052	31.254		1.1076	35.172
									1.1084	35.186		1.1064	29.132		1.1072	30.478		1.1072	28.054		1.1056	31.268		1.1084	35.186
									1.1088	35.202		1.1072	29.144		1.1076	30.492		1.1076	28.066		1.1064	31.284		1.1088	35.202
									1.1096	35.22		1.1076	29.158		1.108	30.506		1.1084	28.08		1.1072	31.3		1.1096	35.22
									1.11	35.236		1.108	29.17		1.1088	30.52		1.1088	28.09		1.1076	31.314		1.11	35.236
									1.1108	35.25		1.1088	29.182		1.1096	30.534		1.1096	28.102		1.108	31.332		1.1108	35.25
									1.1112	35.27		1.1092	29.196		1.11	30.552		1.11	28.112		1.1088	31.342		1.1112	35.27
									1.112	35.288		1.11	29.21		1.1104	30.566		1.1104	28.124		1.1092	31.354		1.112	35.288
									1.1124	35.302		1.1104	29.222		1.1112	30.58		1.1112	28.136		1.11	31.37		1.1124	35.302
									1.1132	35.322		1.1112	29.238		1.1116	30.594		1.1116	28.146		1.1104	31.384		1.1132	35.322
									1.1136	35.338		1.1116	29.248		1.1124	30.606		1.1124	28.162		1.1112	31.402		1.1136	35.338
									1.1144	35.358		1.112	29.262		1.1128	30.62		1.1132	28.176		1.1116	31.416		1.1144	35.358
									1.1148	35.376		1.1128	29.278		1.1136	30.634		1.1136	28.188		1.1124	31.432		1.1148	35.376
									1.1156	35.392		1.1136	29.288		1.114	30.652		1.114	28.2		1.1128	31.448		1.1156	35.392
									1.116	35.41		1.114	29.3		1.1144	30.664		1.1148	28.212		1.1136	31.46		1.116	35.41
									1.1164	35.424		1.1144	29.314		1.1152	30.678		1.1152	28.224		1.114	31.478		1.1164	35.424
									1.1172	35.438		1.1152	29.328		1.116	30.696		1.116	28.234		1.1148	31.492		1.1172	35.438
									1.1176	35.456		1.116	29.34		1.1164	30.71		1.1164	28.248		1.1152	31.508		1.1176	35.456
									1.1184	35.476		1.1164	29.354		1.1168	30.726		1.1172	28.26		1.116	31.522		1.1184	35.476
									1.1188	35.494		1.1168	29.366		1.1176	30.736		1.1176	28.274		1.1164	31.534		1.1188	35.494
									1.1196	35.51		1.1176	29.38		1.118	30.752		1.118	28.288		1.1168	31.548		1.1196	35.51
									1.12	35.528		1.118	29.394		1.1188	30.766		1.1188	28.3		1.1176	31.56		1.12	35.528
									1.1208	35.546		1.1188	29.406		1.1192	30.782		1.1196	28.31		1.118	31.576		1.1208	35.546
									1.1212	35.562		1.1192	29.416		1.12	30.794		1.12	28.318		1.1188	31.59		1.1212	35.562
									1.122	35.576		1.12	29.432		1.1204	30.808		1.1204	28.332		1.1192	31.606		1.122	35.576
									1.1224	35.592		1.1204	29.446		1.1212	30.824		1.1212	28.344		1.12	31.622		1.1224	35.592
									1.1228	35.612		1.1212	29.458		1.1216	30.842		1.1216	28.356		1.1204	31.636		1.1228	35.612
									1.1236	35.626		1.1216	29.47		1.1224	30.856		1.1224	28.37		1.1208	31.65		1.1236	35.626
									1.124	35.638		1.1224	29.486		1.1228	30.868		1.1228	28.388		1.1216	31.666		1.124	35.638
									1.1248	35.658		1.1228	29.496		1.1236	30.886		1.1236	28.396		1.1224	31.678		1.1248	35.658
									1.1252	35.676		1.1232	29.506		1.124	30.896		1.124	28.408		1.1228	31.694		1.1252	35.676
									1.126	35.692		1.124	29.522		1.1248	30.908		1.1248	28.418		1.1232	31.712		1.126	35.692
									1.1264	35.708		1.1248	29.532		1.1252	30.922		1.1252	28.43		1.124	31.726		1.1264	35.708
									1.1272	35.726		1.1252	29.546		1.1256	30.938		1.126	28.442		1.1248	31.742		1.1272	35.726
									1.1276	35.74		1.1256	29.558		1.1264	30.952		1.1264	28.454		1.1252	31.758		1.1276	35.74
									1.1284	35.758		1.1264	29.574		1.1268	30.966		1.1268	28.468		1.1256	31.768		1.1284	35.758
									1.1288	35.776		1.1268	29.588		1.1276	30.98		1.1276	28.478		1.1264	31.782		1.1288	35.776
									1.1296	35.79		1.1276	29.6		1.128	30.994		1.128	28.492		1.1268	31.796		1.1296	35.79
									1.13	35.81		1.128	29.614		1.1288	31.008		1.1288	28.504		1.1276	31.81		1.13	35.81
									1.1308	35.826		1.1288	29.628		1.1292	31.022		1.1292	28.514		1.128	31.826		1.1308	35.826
									1.1312	35.844		1.1292	29.638		1.13	31.038		1.13	28.524		1.1288	31.842		1.1312	35.844
									1.1316	35.86		1.1296	29.65		1.1304	31.05		1.1304	28.538		1.1292	31.856		1.1316	35.86
									1.1324	35.876		1.1304	29.664		1.1312	31.064		1.1312	28.552		1.13	31.872		1.1324	35.876
									1.1328	35.894		1.1312	29.676		1.1316	31.082		1.1316	28.568		1.1304	31.888		1.1328	35.894
									1.1336	35.914		1.1316	29.688		1.132	31.098		1.1324	28.578		1.1312	31.896		1.1336	35.914
									1.134	35.93		1.132	29.704		1.1328	31.11		1.1328	28.59		1.1316	31.914		1.134	35.93
									1.1348	35.942		1.1328	29.718		1.1336	31.124		1.1336	28.604		1.132	31.928		1.1348	35.942
									1.1352	35.962		1.1336	29.73		1.134	31.142		1.134	28.616		1.1328	31.944		1.1352	35.962
									1.136	35.976		1.134	29.742		1.1344	31.154		1.1344	28.624		1.1332	31.96		1.136	35.976
									1.1364	35.998		1.1344	29.754		1.1352	31.166		1.1352	28.636		1.134	31.972		1.1364	35.998
									1.1372	36.018		1.1352	29.766		1.1356	31.18		1.1356	28.648		1.1344	31.988		1.1372	36.018
									1.1376	36.032		1.1356	29.778		1.136	31.194		1.1364	28.66		1.1352	32.002		1.1376	36.032
									1.1384	36.05		1.136	29.792		1.1368	31.208		1.1368	28.672		1.1356	32.016		1.1384	36.05
									1.1388	36.068		1.1368	29.804		1.1376	31.222		1.1376	28.684		1.136	32.028		1.1388	36.068
									1.1392	36.082		1.1376	29.818		1.138	31.238		1.138	28.698		1.1368	32.046		1.1392	36.082
									1.14	36.102		1.138	29.83		1.1384	31.254		1.1388	28.71		1.1372	32.058		1.14	36.102
									1.1408	36.12		1.1384	29.846		1.1392	31.266		1.1392	28.722		1.138	32.072		1.1408	36.12
									1.1412	36.134		1.1392	29.858		1.14	31.282		1.14	28.732		1.1384	32.086		1.1412	36.134
									1.1416	36.15		1.1396	29.872		1.1404	31.296		1.1404	28.744		1.1392	32.102		1.1416	36.15
									1.1424	36.168		1.1404	29.884		1.1408	31.31		1.1408	28.758		1.1396	32.116		1.1424	36.168
									1.1428	36.182		1.1408	29.898		1.1416	31.322		1.1416	28.768		1.1404	32.13		1.1428	36.182
									1.1436	36.198		1.1416	29.91		1.142	31.338		1.142	28.782		1.1408	32.146		1.1436	36.198
									1.144	36.214		1.142	29.922		1.1428	31.356		1.1428	28.792		1.1416	32.16		1.144	36.214
									1.1448	36.236		1.1428	29.938		1.1432	31.368		1.1432	28.806		1.142	32.174		1.1448	36.236
									1.1452	36.25		1.1432	29.95		1.144	31.38		1.144	28.82		1.1428	32.192		1.1452	36.25
									1.146	36.268		1.144	29.962		1.1444	31.394		1.1444	28.83		1.1432	32.204		1.146	36.268
									1.1464	36.288		1.1444	29.976		1.1448	31.406		1.1452	28.838		1.144	32.216		1.1464	36.288
									1.1472	36.304		1.1448	29.99		1.1456	31.422		1.1456	28.854		1.1444	32.234		1.1472	36.304
									1.1476	36.32		1.1456	30.002		1.146	31.436		1.1464	28.866		1.1448	32.25		1.1476	36.32
									1.148	36.336		1.146	30.01		1.1468	31.45		1.1468	28.878		1.1456	32.26		1.148	36.336
									1.1488	36.35		1.1468	30.026		1.1472	31.464		1.1476	28.894		1.1464	32.278		1.1488	36.35
									1.1492	36.368		1.1472	30.038		1.148	31.478		1.148	28.906		1.1468	32.292		1.1492	36.368
									1.15	36.384		1.148	30.05		1.1484	31.492		1.1488	28.916		1.1472	32.308		1.15	36.384
									1.1504	36.404		1.1484	30.066		1.1492	31.506		1.1492	28.928		1.148	32.324		1.1504	36.404
									1.1512	36.422		1.1492	30.078		1.1496	31.52		1.15	28.942		1.1484	32.34		1.1512	36.422
									1.152	36.438		1.1496	30.094		1.1504	31.538		1.1504	28.956		1.1492	32.35		1.152	36.438
									1.1524	36.456		1.1504	30.108		1.1508	31.55		1.1508	28.964		1.1496	32.364		1.1524	36.456
									1.1528	36.472		1.1508	30.118		1.1512	31.566		1.1516	28.972		1.1504	32.378		1.1528	36.472
									1.1536	36.486		1.1512	30.136		1.152	31.58		1.152	28.986		1.1508	32.392		1.1536	36.486
									1.154	36.502		1.152	30.146		1.1528	31.596		1.1528	29.002		1.1512	32.41		1.154	36.502
									1.1548	36.52		1.1524	30.156		1.1532	31.606		1.1532	29.014		1.152	32.422		1.1548	36.52
									1.1552	36.54		1.1532	30.172		1.1536	31.622		1.154	29.026		1.1524	32.436		1.1552	36.54
									1.156	36.556		1.1536	30.186		1.1544	31.64		1.1544	29.036		1.1532	32.448		1.156	36.556
									1.1564	36.574		1.1544	30.198		1.1552	31.652		1.1552	29.052		1.1536	32.464		1.1564	36.574
									1.1568	36.588		1.1548	30.212		1.1556	31.666		1.1556	29.062		1.1544	32.48		1.1568	36.588
									1.1576	36.606		1.1556	30.22		1.156	31.68		1.1564	29.074		1.1548	32.496		1.1576	36.606
									1.158	36.624		1.156	30.236		1.1568	31.696		1.1568	29.088		1.1556	32.51		1.158	36.624
									1.1588	36.642		1.1568	30.25		1.1572	31.71		1.1572	29.098		1.156	32.522		1.1588	36.642
									1.1592	36.656		1.1572	30.262		1.158	31.724		1.158	29.114		1.1568	32.538		1.1592	36.656
									1.16	36.672		1.158	30.278		1.1584	31.738		1.1588	29.124		1.1572	32.552		1.16	36.672
									1.1604	36.69		1.1584	30.292		1.1592	31.752		1.1592	29.136		1.158	32.562		1.1604	36.69
									1.1612	36.708		1.1592	30.304		1.1596	31.768		1.1596	29.148		1.1584	32.576		1.1612	36.708
									1.1616	36.726		1.1596	30.316		1.16	31.78		1.1604	29.162		1.1588	32.592		1.1616	36.726
									1.1624	36.74		1.1604	30.328		1.1608	31.794		1.1608	29.172		1.1596	32.606		1.1624	36.74
									1.1628	36.758		1.1608	30.342		1.1616	31.81		1.1616	29.184		1.16	32.62		1.1628	36.758
									1.1632	36.776		1.1616	30.352		1.162	31.82		1.162	29.196		1.1608	32.638		1.1632	36.776
									1.164	36.79		1.162	30.366		1.1624	31.836		1.1628	29.208		1.1612	32.652		1.164	36.79
									1.1644	36.81		1.1624	30.38		1.1632	31.85		1.1632	29.222		1.162	32.664		1.1644	36.81
									1.1652	36.824		1.1632	30.394		1.164	31.864		1.164	29.232		1.1624	32.68		1.1652	36.824
									1.1656	36.84		1.1636	30.408		1.1644	31.878		1.1644	29.242		1.1628	32.69		1.1656	36.84
									1.1664	36.854		1.1644	30.42		1.1648	31.894		1.1652	29.256		1.1636	32.708		1.1664	36.854
									1.1668	36.872		1.1648	30.432		1.1656	31.908		1.1656	29.27		1.1644	32.724		1.1668	36.872
[truncated: 3,179 more rows]

## Sheet: Sheet3
				0	60
				0.1	60
				0.2	62
				0.3	66
				0.4	79
				0.5	73

## Sheet: Sheet2
	C	J
	0	0.9
	0.1	1
	0.2	1.04
	0.3	1.52
	0.4	1.6
	0.5	1.4

## Sheet: Sheet4
					77.358
					77.348
					77.332
					77.32
					77.304
					77.292
					77.278
					77.266
					77.252
					77.234
					77.222
					77.21
					77.196
					77.184
					77.17
					77.158
					77.144
					77.134
					77.122
					77.106
					77.094
					77.078
					77.064
					77.05
					77.04
					77.03
					77.016
					77.002
					76.99
					76.978
					76.964
					76.954
					76.942
					76.93
					76.92
					76.91
					76.9
					76.886
					76.876
					76.868
					76.854
					76.842
					76.824
					76.812
					76.802
					76.79
					76.778
					76.766
					76.754
					76.74
					76.724
					76.71
					76.696
					76.684
					76.672
					76.66
					76.648
					76.634
					76.624
					76.608
					76.592
					76.582
					76.57
					76.558
					76.544
					76.53
					76.518
					76.506
					76.492
					76.484
					76.468
					76.452
					76.436
					76.424
					76.41
					76.394
					76.378
					76.368
					76.358
					76.34
					76.328
					76.312
					76.296
					76.282
					76.272
					76.262
					76.246
					76.232
					76.218
					76.204
					76.188
					76.176
					76.166
					76.148
					76.136
					76.124
					76.11
					76.094
					76.076
					76.068
					76.058
					76.044
					76.026
					76.012
					75.996
					75.982
					75.97
					75.96
					75.95
					75.934
					75.922
					75.906
					75.89
					75.872
					75.86
					75.846
					75.832
					75.818
					75.804
					75.788
					75.776
					75.76
					75.75
					75.736
					75.722
					75.71
					75.698
					75.682
					75.668
					75.656
					75.642
					75.624
					75.61
					75.596
					75.58
					75.568
					75.552
					75.538
					75.526
					75.51
					75.496
					75.48
					75.464
					75.45
					75.434
					75.42
					75.406
					75.39
					75.376
					75.362
					75.352
					75.332
					75.316
					75.3
					75.286
					75.274
					75.258
					75.244
					75.228
					75.214
					75.2
					75.184
					75.17
					75.158
					75.144
					75.124
					75.11
					75.092
					75.08
					75.064
					75.054
					75.038
					75.02
					75.006
					74.99
					74.974
					74.958
					74.95
					74.934
					74.922
					74.908
					74.892
					74.876
					74.86
					74.848
					74.83
					74.816
					74.802
					74.786
					74.774
					74.758
					74.746
					74.73
					74.712
					74.694
					74.68
					74.664
					74.65
					74.638
					74.622
					74.606
					74.594
					74.58
					74.566
					74.548
					74.534
					74.516
					74.506
					74.492
					74.478
					74.464
					74.448
					74.43
					74.418
					74.404
					74.388
					74.374
					74.36
					74.346
					74.328
					74.314
					74.3
					74.286
					74.27
					74.254
					74.24
					74.228
					74.21
					74.196
					74.182
					74.168
					74.15
					74.14
					74.122
					74.104
					74.09
					74.078
					74.06
					74.044
					74.034
					74.02
					74.002
					73.986
					73.968
					73.954
					73.946
					73.926
					73.912
					73.898
					73.882
					73.866
					73.854
					73.838
					73.826
					73.806
					73.792
					73.776
					73.76
					73.748
					73.734
					73.718
					73.704
					73.69
					73.676
					73.66
					73.642
					73.626
					73.61
					73.594
					73.582
					73.568
					73.55
					73.536
					73.522
					73.508
					73.494
					73.476
					73.46
					73.446
					73.434
					73.416
					73.404
					73.388
					73.376
					73.358
					73.342
					73.33
					73.312
					73.298
