# Supplementary material for: Development of hybrid composite by integrating functionalized multi-walled carbon nanotubes (f-MWCNTs) with glass fiber reinforced polyester composite
Source: PLoS One. 2022 Dec 29;17(12):e0279647. doi: 10.1371/journal.pone.0279647 (PMC9799322; doi:10.1371/journal.pone.0279647)
Supplement: S2 File — (XLSX) [file pone.0279647.s002.xlsx]

## Sheet: 0.4 wt
	Time	Temperature	Weight
	min	°C	%
	0	29.08	99.98
	0	29.23	99.96
	0.01	29.38	99.96
	0.02	29.53	99.95
	0.03	29.67	99.95
	0.04	29.82	99.94
	0.05	29.96	99.94
	0.05	30.11	99.93
	0.06	30.25	99.93
	0.07	30.4	99.93
	0.08	30.53	99.92
	0.09	30.68	99.92
	0.1	30.82	99.92
	0.1	30.96	99.91
	0.11	31.1	99.91
	0.12	31.24	99.91
	0.13	31.37	99.9
	0.14	31.5	99.9
	0.15	31.64	99.9
	0.15	31.77	99.9
	0.16	31.89	99.89
	0.17	32.03	99.89
	0.18	32.16	99.89
	0.19	32.28	99.88
	0.2	32.42	99.88
	0.2	32.55	99.88
	0.21	32.68	99.88
	0.22	32.8	99.87
	0.23	32.92	99.87
	0.24	33.05	99.87
	0.25	33.16	99.87
	0.25	33.29	99.86
	0.26	33.4	99.86
	0.27	33.52	99.86
	0.28	33.64	99.86
	0.29	33.77	99.86
	0.3	33.88	99.85
	0.3	34	99.85
	0.31	34.12	99.85
	0.32	34.24	99.85
	0.33	34.35	99.84
	0.34	34.46	99.84
	0.35	34.58	99.84
	0.35	34.69	99.83
	0.36	34.81	99.83
	0.37	34.91	99.83
	0.38	35.03	99.82
	0.39	35.14	99.82
	0.4	35.24	99.82
	0.4	35.35	99.82
	0.41	35.46	99.81
	0.42	35.57	99.81
	0.43	35.68	99.81
	0.44	35.8	99.81
	0.45	35.9	99.8
	0.45	36.01	99.8
	0.46	36.11	99.8
	0.47	36.22	99.8
	0.48	36.31	99.8
	0.49	36.42	99.79
	0.5	36.52	99.79
	0.5	36.62	99.79
	0.51	36.72	99.79
	0.52	36.83	99.79
	0.53	36.92	99.79
	0.54	37.01	99.79
	0.55	37.12	99.78
	0.55	37.23	99.78
	0.56	37.32	99.78
	0.57	37.42	99.78
	0.58	37.52	99.78
	0.59	37.62	99.77
	0.6	37.71	99.77
	0.6	37.81	99.77
	0.61	37.9	99.77
	0.62	38	99.76
	0.63	38.11	99.76
	0.64	38.2	99.76
	0.65	38.3	99.76
	0.65	38.39	99.75
	0.66	38.49	99.75
	0.67	38.59	99.75
	0.68	38.68	99.75
	0.69	38.77	99.75
	0.7	38.87	99.75
	0.7	38.97	99.74
	0.71	39.06	99.74
	0.72	39.16	99.74
	0.73	39.26	99.74
	0.74	39.35	99.74
	0.75	39.44	99.74
	0.75	39.54	99.74
	0.76	39.64	99.73
	0.77	39.74	99.73
	0.78	39.83	99.73
	0.79	39.93	99.73
	0.8	40.02	99.73
	0.8	40.12	99.72
	0.81	40.22	99.72
	0.82	40.32	99.72
	0.83	40.41	99.72
	0.84	40.51	99.72
	0.85	40.61	99.71
	0.85	40.71	99.71
	0.86	40.8	99.71
	0.87	40.9	99.71
	0.88	41	99.71
	0.89	41.1	99.71
	0.9	41.2	99.71
	0.9	41.3	99.71
	0.91	41.4	99.71
	0.92	41.49	99.71
	0.93	41.6	99.71
	0.94	41.7	99.71
	0.95	41.8	99.71
	0.95	41.9	99.7
	0.96	42.01	99.7
	0.97	42.11	99.7
	0.98	42.21	99.7
	0.99	42.31	99.7
	1	42.42	99.7
	1	42.52	99.7
	1.01	42.63	99.7
	1.02	42.73	99.69
	1.03	42.83	99.69
	1.04	42.94	99.69
	1.05	43.04	99.69
	1.05	43.15	99.69
	1.06	43.25	99.68
	1.07	43.36	99.68
	1.08	43.47	99.68
	1.09	43.57	99.68
	1.1	43.68	99.68
	1.1	43.78	99.68
	1.11	43.9	99.68
	1.12	44.01	99.68
	1.13	44.12	99.68
	1.14	44.23	99.68
	1.15	44.34	99.68
	1.15	44.46	99.68
	1.16	44.57	99.68
	1.17	44.68	99.68
	1.18	44.79	99.68
	1.19	44.91	99.67
	1.2	45.02	99.67
	1.2	45.13	99.67
	1.21	45.25	99.67
	1.22	45.36	99.67
	1.23	45.47	99.67
	1.24	45.59	99.66
	1.25	45.71	99.66
	1.25	45.83	99.66
	1.26	45.95	99.66
	1.27	46.06	99.66
	1.28	46.19	99.66
	1.29	46.3	99.65
	1.3	46.42	99.65
	1.3	46.55	99.65
	1.31	46.66	99.65
	1.32	46.79	99.65
	1.33	46.91	99.65
	1.34	47.04	99.65
	1.35	47.16	99.65
	1.35	47.29	99.65
	1.36	47.41	99.65
	1.37	47.53	99.65
	1.38	47.65	99.65
	1.39	47.78	99.65
	1.4	47.91	99.65
	1.4	48.04	99.65
	1.41	48.17	99.64
	1.42	48.29	99.64
	1.43	48.42	99.64
	1.44	48.56	99.64
	1.45	48.68	99.64
	1.45	48.82	99.64
	1.46	48.95	99.64
	1.47	49.08	99.64
	1.48	49.21	99.64
	1.49	49.35	99.63
	1.5	49.48	99.63
	1.5	49.61	99.63
	1.51	49.75	99.63
	1.52	49.89	99.63
	1.53	50.02	99.63
	1.54	50.16	99.63
	1.55	50.3	99.63
	1.55	50.43	99.63
	1.56	50.57	99.62
	1.57	50.71	99.62
	1.58	50.85	99.62
	1.59	50.99	99.62
	1.6	51.13	99.62
	1.6	51.26	99.62
	1.61	51.41	99.62
	1.62	51.55	99.62
	1.63	51.69	99.62
	1.64	51.84	99.62
	1.65	51.98	99.62
	1.65	52.13	99.62
	1.66	52.27	99.62
	1.67	52.42	99.62
	1.68	52.57	99.62
	1.69	52.71	99.62
	1.7	52.86	99.61
	1.7	53.01	99.61
	1.71	53.15	99.61
	1.72	53.31	99.61
	1.73	53.46	99.61
	1.74	53.6	99.61
	1.75	53.75	99.61
	1.75	53.91	99.61
	1.76	54.06	99.61
	1.77	54.21	99.61
	1.78	54.36	99.61
	1.79	54.51	99.61
	1.8	54.66	99.61
	1.8	54.82	99.61
	1.81	54.96	99.6
	1.82	55.12	99.6
	1.83	55.28	99.6
	1.84	55.44	99.6
	1.85	55.59	99.6
	1.85	55.75	99.6
	1.86	55.9	99.6
	1.87	56.06	99.6
	1.88	56.22	99.6
	1.89	56.37	99.6
	1.9	56.53	99.6
	1.9	56.69	99.6
	1.91	56.85	99.59
	1.92	57.01	99.59
	1.93	57.17	99.59
	1.94	57.33	99.59
	1.95	57.48	99.59
	1.95	57.65	99.59
	1.96	57.81	99.59
	1.97	57.98	99.59
	1.98	58.13	99.59
	1.99	58.3	99.59
	2	58.46	99.59
	2	58.63	99.59
	2.01	58.79	99.59
	2.02	58.96	99.59
	2.03	59.12	99.59
	2.04	59.29	99.59
	2.05	59.46	99.59
	2.05	59.63	99.59
	2.06	59.8	99.58
	2.07	59.96	99.58
	2.08	60.13	99.58
	2.09	60.3	99.58
	2.1	60.47	99.58
	2.1	60.64	99.58
	2.11	60.8	99.58
	2.12	60.98	99.58
	2.13	61.15	99.58
	2.14	61.31	99.58
	2.15	61.48	99.58
	2.15	61.65	99.57
	2.16	61.83	99.58
	2.17	61.99	99.57
	2.18	62.17	99.57
	2.19	62.34	99.57
	2.2	62.51	99.57
	2.2	62.68	99.57
	2.21	62.86	99.57
	2.22	63.03	99.57
	2.23	63.2	99.57
	2.24	63.37	99.57
	2.25	63.55	99.57
	2.25	63.72	99.57
	2.26	63.89	99.57
	2.27	64.07	99.57
	2.28	64.24	99.56
	2.29	64.42	99.56
	2.3	64.59	99.56
	2.3	64.77	99.56
	2.31	64.94	99.56
	2.32	65.12	99.56
	2.33	65.3	99.56
	2.34	65.47	99.56
	2.35	65.65	99.56
	2.35	65.83	99.56
	2.36	66.01	99.56
	2.37	66.18	99.56
	2.38	66.36	99.56
	2.39	66.53	99.56
	2.4	66.71	99.56
	2.4	66.89	99.56
	2.41	67.07	99.56
	2.42	67.24	99.55
	2.43	67.43	99.55
	2.44	67.6	99.55
	2.45	67.78	99.55
	2.45	67.96	99.55
	2.46	68.13	99.55
	2.47	68.31	99.55
	2.48	68.49	99.55
	2.49	68.67	99.55
	2.5	68.85	99.55
	2.5	69.03	99.55
	2.51	69.21	99.55
	2.52	69.39	99.54
	2.53	69.57	99.54
	2.54	69.74	99.54
	2.55	69.93	99.54
	2.55	70.1	99.54
	2.56	70.29	99.54
	2.57	70.46	99.54
	2.58	70.65	99.54
	2.59	70.82	99.53
	2.6	71.01	99.53
	2.6	71.19	99.53
	2.61	71.37	99.53
	2.62	71.55	99.53
	2.63	71.73	99.53
	2.64	71.91	99.53
	2.65	72.08	99.53
	2.65	72.27	99.53
	2.66	72.44	99.53
	2.67	72.63	99.53
	2.68	72.8	99.53
	2.69	72.98	99.53
	2.7	73.16	99.52
	2.7	73.34	99.52
	2.71	73.52	99.52
	2.72	73.7	99.52
	2.73	73.89	99.52
	2.74	74.06	99.52
	2.75	74.25	99.52
	2.75	74.43	99.52
	2.76	74.6	99.52
	2.77	74.78	99.52
	2.78	74.97	99.52
	2.79	75.15	99.52
	2.8	75.33	99.51
	2.8	75.51	99.51
	2.81	75.69	99.51
	2.82	75.87	99.51
	2.83	76.05	99.51
	2.84	76.23	99.51
	2.85	76.41	99.51
	2.85	76.58	99.51
	2.86	76.76	99.51
	2.87	76.94	99.51
	2.88	77.12	99.5
	2.89	77.3	99.5
	2.9	77.49	99.5
	2.9	77.67	99.5
	2.91	77.85	99.5
	2.92	78.03	99.5
	2.93	78.21	99.5
	2.94	78.39	99.5
	2.95	78.56	99.5
	2.95	78.74	99.5
	2.96	78.92	99.5
	2.97	79.1	99.5
	2.98	79.28	99.5
	2.99	79.45	99.5
	3	79.63	99.5
	3	79.81	99.5
	3.01	79.99	99.5
	3.02	80.17	99.5
	3.03	80.35	99.49
	3.04	80.53	99.49
	3.05	80.71	99.49
	3.05	80.89	99.49
	3.06	81.07	99.49
	3.07	81.25	99.49
	3.08	81.42	99.49
	3.09	81.6	99.49
	3.1	81.78	99.49
	3.1	81.95	99.49
	3.11	82.13	99.49
	3.12	82.31	99.48
	3.13	82.49	99.48
	3.14	82.67	99.48
	3.15	82.84	99.48
	3.15	83.02	99.48
	3.16	83.2	99.48
	3.17	83.37	99.48
	3.18	83.55	99.48
	3.19	83.73	99.48
	3.2	83.9	99.48
	3.2	84.08	99.47
	3.21	84.25	99.47
	3.22	84.43	99.47
	3.23	84.61	99.47
	3.24	84.78	99.47
	3.25	84.95	99.47
	3.25	85.13	99.47
	3.26	85.3	99.47
	3.27	85.48	99.47
	3.28	85.66	99.47
	3.29	85.84	99.47
	3.3	86.01	99.47
	3.3	86.19	99.47
	3.31	86.36	99.47
	3.32	86.53	99.47
	3.33	86.7	99.46
	3.34	86.87	99.46
	3.35	87.05	99.46
	3.35	87.22	99.46
	3.36	87.4	99.46
	3.37	87.57	99.46
	3.38	87.74	99.46
	3.39	87.92	99.46
	3.4	88.08	99.46
	3.4	88.26	99.46
	3.41	88.44	99.45
	3.42	88.61	99.45
	3.43	88.78	99.45
	3.44	88.94	99.45
	3.45	89.12	99.45
	3.45	89.3	99.45
	3.46	89.47	99.45
	3.47	89.64	99.45
	3.48	89.81	99.45
	3.49	89.98	99.45
	3.5	90.15	99.45
	3.5	90.32	99.45
	3.51	90.5	99.45
	3.52	90.66	99.45
	3.53	90.83	99.45
	3.54	91	99.45
	3.55	91.17	99.45
	3.55	91.34	99.44
	3.56	91.51	99.44
	3.57	91.68	99.44
	3.58	91.85	99.44
	3.59	92.02	99.44
	3.6	92.19	99.44
	3.6	92.36	99.44
	3.61	92.52	99.43
	3.62	92.7	99.43
	3.63	92.86	99.43
	3.64	93.03	99.43
	3.65	93.2	99.43
	3.65	93.37	99.43
	3.66	93.54	99.43
	3.67	93.71	99.43
	3.68	93.88	99.43
	3.69	94.05	99.42
	3.7	94.21	99.42
	3.7	94.38	99.42
	3.71	94.54	99.42
	3.72	94.71	99.42
	3.73	94.88	99.42
	3.74	95.04	99.42
	3.75	95.21	99.42
	3.75	95.38	99.42
	3.76	95.54	99.42
	3.77	95.71	99.41
	3.78	95.88	99.41
	3.79	96.05	99.41
	3.8	96.21	99.41
	3.8	96.38	99.41
	3.81	96.54	99.41
	3.82	96.7	99.41
	3.83	96.86	99.41
	3.84	97.03	99.41
	3.85	97.2	99.41
	3.85	97.37	99.41
	3.86	97.53	99.4
	3.87	97.7	99.4
	3.88	97.87	99.4
	3.89	98.03	99.4
	3.9	98.19	99.4
	3.9	98.36	99.4
	3.91	98.53	99.4
	3.92	98.69	99.4
	3.93	98.85	99.4
	3.94	99.01	99.4
	3.95	99.17	99.39
	3.95	99.34	99.39
	3.96	99.5	99.39
	3.97	99.66	99.39
	3.98	99.83	99.39
	3.99	99.99	99.39
	4	100.15	99.39
	4	100.32	99.39
	4.01	100.48	99.39
	4.02	100.64	99.39
	4.03	100.81	99.39
	4.04	100.96	99.39
	4.05	101.13	99.38
	4.05	101.29	99.38
	4.06	101.46	99.38
	4.07	101.62	99.38
	4.08	101.78	99.38
	4.09	101.94	99.38
	4.1	102.11	99.38
	4.1	102.27	99.37
	4.11	102.44	99.37
	4.12	102.6	99.37
	4.13	102.76	99.37
	4.14	102.92	99.37
	4.15	103.08	99.37
	4.15	103.24	99.37
	4.16	103.41	99.37
	4.17	103.56	99.37
	4.18	103.72	99.37
	4.19	103.88	99.37
	4.2	104.05	99.37
	4.2	104.21	99.36
	4.21	104.37	99.36
	4.22	104.53	99.36
	4.23	104.69	99.36
	4.24	104.86	99.36
	4.25	105.02	99.36
	4.25	105.18	99.36
	4.26	105.34	99.36
	4.27	105.5	99.36
	4.28	105.66	99.36
	4.29	105.82	99.36
	4.3	105.98	99.35
	4.3	106.14	99.35
	4.31	106.3	99.35
	4.32	106.46	99.35
	4.33	106.63	99.35
	4.34	106.78	99.35
	4.35	106.94	99.35
	4.35	107.1	99.35
	4.36	107.26	99.35
	4.37	107.42	99.34
	4.38	107.58	99.34
	4.39	107.75	99.34
	4.4	107.91	99.34
	4.4	108.07	99.34
	4.41	108.23	99.34
	4.42	108.38	99.34
	4.43	108.55	99.33
	4.44	108.71	99.33
	4.45	108.86	99.33
	4.45	109.02	99.33
	4.46	109.18	99.33
	4.47	109.34	99.32
	4.48	109.5	99.32
	4.49	109.65	99.32
	4.5	109.82	99.32
	4.5	109.98	99.32
	4.51	110.14	99.32
	4.52	110.3	99.32
	4.53	110.45	99.32
	4.54	110.61	99.31
	4.55	110.78	99.31
	4.55	110.94	99.31
	4.56	111.09	99.31
	4.57	111.25	99.31
	4.58	111.41	99.31
	4.59	111.57	99.3
	4.6	111.73	99.3
	4.6	111.89	99.3
	4.61	112.05	99.3
	4.62	112.21	99.3
	4.63	112.37	99.3
	4.64	112.52	99.3
	4.65	112.69	99.29
	4.65	112.85	99.29
	4.66	113.01	99.29
	4.67	113.17	99.29
	4.68	113.33	99.29
	4.69	113.48	99.29
	4.7	113.64	99.29
	4.7	113.8	99.29
	4.71	113.96	99.29
	4.72	114.12	99.29
	4.73	114.28	99.29
	4.74	114.44	99.29
	4.75	114.59	99.28
	4.75	114.76	99.28
	4.76	114.91	99.28
	4.77	115.07	99.28
	4.78	115.23	99.28
	4.79	115.39	99.28
	4.8	115.55	99.28
	4.8	115.71	99.28
	4.81	115.87	99.27
	4.82	116.03	99.27
	4.83	116.19	99.27
	4.84	116.35	99.27
	4.85	116.51	99.27
	4.85	116.67	99.27
	4.86	116.83	99.26
	4.87	116.99	99.26
	4.88	117.14	99.26
	4.89	117.31	99.26
	4.9	117.46	99.26
	4.9	117.63	99.26
	4.91	117.79	99.25
	4.92	117.95	99.25
	4.93	118.1	99.25
	4.94	118.26	99.25
	4.95	118.42	99.25
	4.95	118.58	99.24
	4.96	118.74	99.24
	4.97	118.9	99.24
	4.98	119.07	99.24
	4.99	119.23	99.24
	5	119.39	99.23
	5	119.54	99.23
	5.01	119.7	99.23
	5.02	119.86	99.23
	5.03	120.02	99.23
	5.04	120.19	99.23
	5.05	120.35	99.23
	5.05	120.5	99.22
	5.06	120.66	99.22
	5.07	120.82	99.22
	5.08	120.99	99.22
	5.09	121.14	99.22
	5.1	121.31	99.22
	5.1	121.46	99.21
	5.11	121.63	99.21
	5.12	121.79	99.21
	5.13	121.94	99.21
	5.14	122.11	99.21
	5.15	122.26	99.21
	5.15	122.42	99.21
	5.16	122.59	99.2
	5.17	122.74	99.2
	5.18	122.9	99.2
	5.19	123.06	99.2
	5.2	123.22	99.2
	5.2	123.39	99.2
	5.21	123.55	99.19
	5.22	123.71	99.19
	5.23	123.86	99.19
	5.24	124.02	99.19
	5.25	124.18	99.19
	5.25	124.34	99.19
	5.26	124.5	99.19
	5.27	124.66	99.18
	5.28	124.83	99.18
	5.29	124.99	99.18
	5.3	125.15	99.18
	5.3	125.31	99.18
	5.31	125.47	99.17
	5.32	125.63	99.17
	5.33	125.8	99.17
	5.34	125.95	99.17
	5.35	126.11	99.17
	5.35	126.28	99.16
	5.36	126.43	99.16
	5.37	126.6	99.16
	5.38	126.76	99.16
	5.39	126.92	99.16
	5.4	127.08	99.15
	5.4	127.24	99.15
	5.41	127.41	99.15
	5.42	127.57	99.15
	5.43	127.73	99.14
	5.44	127.89	99.14
	5.45	128.06	99.14
	5.45	128.21	99.14
	5.46	128.38	99.14
	5.47	128.53	99.13
	5.48	128.7	99.13
	5.49	128.86	99.13
	5.5	129.02	99.13
	5.5	129.18	99.13
	5.51	129.34	99.12
	5.52	129.5	99.12
	5.53	129.67	99.12
	5.54	129.83	99.12
	5.55	129.99	99.12
	5.55	130.16	99.12
	5.56	130.32	99.12
	5.57	130.49	99.11
	5.58	130.65	99.11
	5.59	130.81	99.11
	5.6	130.97	99.11
	5.6	131.13	99.11
	5.61	131.3	99.1
	5.62	131.46	99.1
	5.63	131.62	99.1
	5.64	131.78	99.1
	5.65	131.94	99.1
	5.65	132.11	99.09
	5.66	132.27	99.09
	5.67	132.43	99.09
	5.68	132.59	99.09
	5.69	132.76	99.08
	5.7	132.92	99.08
	5.7	133.08	99.08
	5.71	133.25	99.08
	5.72	133.41	99.08
	5.73	133.57	99.07
	5.74	133.73	99.07
	5.75	133.9	99.07
	5.75	134.06	99.07
	5.76	134.22	99.07
	5.77	134.39	99.06
	5.78	134.55	99.06
	5.79	134.71	99.06
	5.8	134.88	99.06
	5.8	135.04	99.05
	5.81	135.2	99.05
	5.82	135.37	99.05
	5.83	135.53	99.05
	5.84	135.69	99.04
	5.85	135.86	99.04
	5.85	136.02	99.04
	5.86	136.18	99.04
	5.87	136.35	99.04
	5.88	136.51	99.03
	5.89	136.67	99.03
	5.9	136.84	99.03
	5.9	137	99.03
	5.91	137.17	99.02
	5.92	137.33	99.02
	5.93	137.49	99.02
	5.94	137.65	99.02
	5.95	137.82	99.02
	5.95	137.98	99.02
	5.96	138.15	99.01
	5.97	138.31	99.01
	5.98	138.47	99.01
	5.99	138.64	99.01
	6	138.8	99
	6	138.96	99
	6.01	139.13	99
	6.02	139.29	99
	6.03	139.46	99
	6.04	139.62	98.99
	6.05	139.79	98.99
	6.05	139.95	98.99
	6.06	140.12	98.99
	6.07	140.29	98.99
	6.08	140.45	98.98
	6.09	140.62	98.98
	6.1	140.78	98.98
	6.1	140.94	98.97
	6.11	141.11	98.97
	6.12	141.28	98.97
	6.13	141.44	98.97
	6.14	141.61	98.97
	6.15	141.77	98.96
	6.15	141.93	98.96
	6.16	142.09	98.96
	6.17	142.26	98.96
	6.18	142.43	98.95
	6.19	142.59	98.95
	6.2	142.75	98.95
	6.2	142.92	98.95
	6.21	143.09	98.95
	6.22	143.25	98.94
	6.23	143.41	98.94
	6.24	143.58	98.94
	6.25	143.75	98.93
	6.25	143.91	98.93
	6.26	144.07	98.93
	6.27	144.24	98.93
	6.28	144.4	98.92
	6.29	144.57	98.92
	6.3	144.73	98.92
	6.3	144.9	98.91
	6.31	145.06	98.91
	6.32	145.23	98.91
	6.33	145.4	98.91
	6.34	145.56	98.91
	6.35	145.73	98.9
	6.35	145.89	98.9
	6.36	146.06	98.9
	6.37	146.22	98.9
	6.38	146.39	98.89
	6.39	146.56	98.89
	6.4	146.72	98.89
	6.4	146.89	98.89
	6.41	147.05	98.88
	6.42	147.22	98.88
	6.43	147.38	98.88
	6.44	147.55	98.88
	6.45	147.72	98.87
	6.45	147.88	98.87
	6.46	148.05	98.87
	6.47	148.21	98.86
	6.48	148.38	98.86
	6.49	148.54	98.86
	6.5	148.71	98.86
	6.5	148.87	98.85
	6.51	149.04	98.85
	6.52	149.2	98.85
	6.53	149.37	98.85
	6.54	149.53	98.85
	6.55	149.7	98.84
	6.55	149.87	98.84
	6.56	150.03	98.84
	6.57	150.2	98.84
	6.58	150.36	98.84
	6.59	150.53	98.83
	6.6	150.7	98.83
	6.6	150.86	98.83
	6.61	151.02	98.82
	6.62	151.19	98.82
	6.63	151.36	98.82
	6.64	151.51	98.82
	6.65	151.68	98.81
	6.65	151.84	98.81
	6.66	152.01	98.81
	6.67	152.18	98.8
	6.68	152.34	98.8
	6.69	152.51	98.8
	6.7	152.67	98.8
	6.7	152.84	98.79
	6.71	153.01	98.79
	6.72	153.17	98.79
	6.73	153.34	98.78
	6.74	153.5	98.78
	6.75	153.67	98.78
	6.75	153.83	98.77
	6.76	154	98.77
	6.77	154.17	98.77
	6.78	154.34	98.77
	6.79	154.5	98.76
	6.8	154.66	98.76
	6.8	154.82	98.76
	6.81	154.99	98.76
	6.82	155.16	98.76
	6.83	155.33	98.75
	6.84	155.49	98.75
	6.85	155.66	98.75
	6.85	155.82	98.74
	6.86	155.99	98.74
	6.87	156.16	98.74
	6.88	156.32	98.73
	6.89	156.49	98.73
	6.9	156.66	98.73
	6.9	156.82	98.73
	6.91	156.99	98.72
	6.92	157.15	98.72
	6.93	157.32	98.72
	6.94	157.49	98.71
	6.95	157.65	98.71
	6.95	157.81	98.71
	6.96	157.98	98.71
	6.97	158.15	98.7
	6.98	158.31	98.7
	6.99	158.48	98.7
	7	158.64	98.69
	7	158.81	98.69
	7.01	158.97	98.69
	7.02	159.14	98.69
	7.03	159.3	98.68
	7.04	159.47	98.68
	7.05	159.63	98.68
	7.05	159.8	98.68
	7.06	159.97	98.67
	7.07	160.14	98.67
	7.08	160.3	98.67
	7.09	160.46	98.67
	7.1	160.63	98.66
	7.1	160.79	98.66
	7.11	160.96	98.66
	7.12	161.13	98.65
	7.13	161.29	98.65
	7.14	161.46	98.65
	7.15	161.62	98.64
	7.15	161.78	98.64
	7.16	161.95	98.64
	7.17	162.11	98.64
	7.18	162.28	98.63
	7.19	162.45	98.63
	7.2	162.61	98.63
	7.2	162.78	98.63
	7.21	162.94	98.63
	7.22	163.11	98.62
	7.23	163.27	98.62
	7.24	163.44	98.62
	7.25	163.6	98.62
	7.25	163.77	98.61
	7.26	163.93	98.61
	7.27	164.1	98.61
	7.28	164.26	98.61
	7.29	164.43	98.6
	7.3	164.6	98.6
	7.3	164.76	98.6
	7.31	164.92	98.59
	7.32	165.09	98.59
	7.33	165.25	98.59
	7.34	165.42	98.58
	7.35	165.58	98.58
	7.35	165.75	98.58
	7.36	165.92	98.58
	7.37	166.08	98.57
	7.38	166.24	98.57
	7.39	166.41	98.57
	7.4	166.58	98.56
	7.4	166.74	98.56
	7.41	166.9	98.56
	7.42	167.07	98.55
	7.43	167.23	98.55
	7.44	167.4	98.55
	7.45	167.57	98.55
	7.45	167.73	98.55
	7.46	167.89	98.54
	7.47	168.06	98.54
	7.48	168.22	98.54
	7.49	168.39	98.54
	7.5	168.55	98.53
	7.5	168.72	98.53
	7.51	168.88	98.53
	7.52	169.05	98.53
	7.53	169.21	98.52
	7.54	169.38	98.52
	7.55	169.55	98.52
	7.55	169.71	98.51
	7.56	169.88	98.51
	7.57	170.04	98.51
	7.58	170.21	98.51
	7.59	170.37	98.5
	7.6	170.54	98.5
	7.6	170.7	98.5
	7.61	170.86	98.5
	7.62	171.03	98.49
	7.63	171.2	98.49
	7.64	171.36	98.49
	7.65	171.53	98.48
	7.65	171.69	98.48
	7.66	171.86	98.48
	7.67	172.02	98.48
	7.68	172.18	98.47
	7.69	172.35	98.47
	7.7	172.51	98.47
	7.7	172.68	98.46
	7.71	172.84	98.46
	7.72	173.01	98.46
	7.73	173.17	98.46
	7.74	173.34	98.45
	7.75	173.5	98.45
	7.75	173.67	98.45
	7.76	173.83	98.45
	7.77	173.99	98.44
	7.78	174.16	98.44
	7.79	174.33	98.44
	7.8	174.49	98.44
	7.8	174.65	98.43
	7.81	174.82	98.43
	7.82	174.98	98.43
	7.83	175.15	98.42
	7.84	175.32	98.42
	7.85	175.48	98.42
	7.85	175.65	98.41
	7.86	175.81	98.41
	7.87	175.98	98.41
	7.88	176.14	98.41
	7.89	176.3	98.4
	7.9	176.47	98.4
	7.9	176.64	98.4
	7.91	176.8	98.39
	7.92	176.96	98.39
	7.93	177.13	98.39
	7.94	177.29	98.39
	7.95	177.46	98.38
	7.95	177.62	98.38
	7.96	177.79	98.38
	7.97	177.95	98.38
	7.98	178.12	98.38
	7.99	178.28	98.37
	8	178.45	98.37
	8	178.61	98.37
	8.01	178.78	98.37
	8.02	178.94	98.36
	8.03	179.11	98.36
	8.04	179.28	98.36
	8.05	179.44	98.36
	8.05	179.6	98.35
	8.06	179.77	98.35
	8.07	179.93	98.35
	8.08	180.1	98.35
	8.09	180.26	98.34
	8.1	180.43	98.34
	8.1	180.59	98.34
	8.11	180.76	98.33
	8.12	180.92	98.33
	8.13	181.09	98.33
	8.14	181.25	98.33
	8.15	181.41	98.32
	8.15	181.58	98.32
	8.16	181.74	98.32
	8.17	181.91	98.31
	8.18	182.08	98.31
	8.19	182.24	98.31
	8.2	182.41	98.31
	8.2	182.57	98.3
	8.21	182.74	98.3
	8.22	182.9	98.3
	8.23	183.06	98.3
	8.24	183.23	98.29
	8.25	183.4	98.29
	8.25	183.56	98.29
	8.26	183.72	98.29
	8.27	183.89	98.28
	8.28	184.06	98.28
	8.29	184.22	98.28
	8.3	184.39	98.27
	8.3	184.56	98.27
	8.31	184.72	98.27
	8.32	184.89	98.27
	8.33	185.06	98.26
	8.34	185.22	98.26
	8.35	185.38	98.26
	8.35	185.55	98.26
	8.36	185.72	98.26
	8.37	185.88	98.25
	8.38	186.05	98.25
	8.39	186.21	98.25
	8.4	186.38	98.25
	8.4	186.54	98.24
	8.41	186.71	98.24
	8.42	186.87	98.24
	8.43	187.03	98.24
	8.44	187.2	98.23
	8.45	187.37	98.23
	8.45	187.54	98.23
	8.46	187.7	98.23
	8.47	187.87	98.23
	8.48	188.03	98.22
	8.49	188.2	98.22
	8.5	188.36	98.22
	8.5	188.52	98.22
	8.51	188.69	98.21
	8.52	188.86	98.21
	8.53	189.02	98.21
	8.54	189.19	98.21
	8.55	189.36	98.2
	8.55	189.52	98.2
	8.56	189.69	98.2
	8.57	189.85	98.2
	8.58	190.02	98.2
	8.59	190.18	98.19
	8.6	190.35	98.19
	8.6	190.51	98.19
	8.61	190.68	98.19
	8.62	190.84	98.18
	8.63	191.01	98.18
	8.64	191.17	98.18
	8.65	191.34	98.18
	8.65	191.51	98.17
	8.66	191.67	98.17
	8.67	191.83	98.17
	8.68	192	98.17
	8.69	192.17	98.16
	8.7	192.33	98.16
	8.7	192.5	98.16
	8.71	192.67	98.15
	8.72	192.83	98.15
	8.73	193	98.15
	8.74	193.16	98.15
	8.75	193.32	98.14
	8.75	193.49	98.14
	8.76	193.66	98.14
	8.77	193.83	98.14
	8.78	194	98.13
	8.79	194.16	98.13
	8.8	194.32	98.13
	8.8	194.49	98.13
	8.81	194.66	98.13
	8.82	194.82	98.12
	8.83	194.98	98.12
	8.84	195.16	98.12
	8.85	195.32	98.12
	8.85	195.48	98.12
	8.86	195.65	98.11
	8.87	195.81	98.11
	8.88	195.98	98.11
	8.89	196.15	98.1
	8.9	196.31	98.1
	8.9	196.48	98.1
	8.91	196.64	98.1
	8.92	196.81	98.09
	8.93	196.97	98.09
	8.94	197.14	98.09
	8.95	197.31	98.09
	8.95	197.47	98.09
	8.96	197.64	98.08
	8.97	197.8	98.08
	8.98	197.97	98.08
	8.99	198.14	98.08
	9	198.3	98.07
	9	198.47	98.07
	9.01	198.64	98.07
	9.02	198.8	98.06
	9.03	198.97	98.06
	9.04	199.13	98.06
	9.05	199.3	98.06
	9.05	199.46	98.05
	9.06	199.63	98.05
	9.07	199.8	98.05
	9.08	199.96	98.05
	9.09	200.13	98.04
	9.1	200.29	98.04
	9.1	200.46	98.04
	9.11	200.63	98.04
	9.12	200.79	98.03
	9.13	200.95	98.03
	9.14	201.12	98.03
	9.15	201.29	98.03
	9.15	201.45	98.02
	9.16	201.62	98.02
	9.17	201.79	98.02
	9.18	201.95	98.02
	9.19	202.11	98.01
	9.2	202.28	98.01
	9.2	202.45	98.01
	9.21	202.62	98.01
	9.22	202.78	98.01
	9.23	202.95	98
	9.24	203.11	98
	9.25	203.28	98
	9.25	203.45	98
	9.26	203.61	98
	9.27	203.79	97.99
	9.28	203.95	97.99
	9.29	204.12	97.99
	9.3	204.28	97.98
	9.3	204.45	97.98
	9.31	204.62	97.98
	9.32	204.78	97.98
	9.33	204.95	97.97
	9.34	205.11	97.97
	9.35	205.28	97.97
	9.35	205.45	97.97
	9.36	205.61	97.96
	9.37	205.78	97.96
	9.38	205.95	97.96
	9.39	206.11	97.96
	9.4	206.28	97.95
	9.4	206.45	97.95
	9.41	206.61	97.95
	9.42	206.78	97.95
	9.43	206.94	97.95
	9.44	207.11	97.94
	9.45	207.27	97.94
	9.45	207.44	97.94
	9.46	207.6	97.94
	9.47	207.77	97.93
	9.48	207.94	97.93
	9.49	208.1	97.93
	9.5	208.27	97.92
	9.5	208.44	97.92
	9.51	208.61	97.92
	9.52	208.77	97.92
	9.53	208.94	97.91
	9.54	209.1	97.91
	9.55	209.27	97.91
	9.55	209.44	97.9
	9.56	209.61	97.9
	9.57	209.77	97.9
	9.58	209.94	97.9
	9.59	210.1	97.89
	9.6	210.27	97.89
	9.6	210.43	97.89
	9.61	210.6	97.89
	9.62	210.77	97.89
	9.63	210.93	97.88
	9.64	211.1	97.88
	9.65	211.26	97.88
	9.65	211.43	97.88
	9.66	211.6	97.87
	9.67	211.77	97.87
	9.68	211.93	97.87
	9.69	212.1	97.87
	9.7	212.26	97.86
	9.7	212.43	97.86
	9.71	212.6	97.86
	9.72	212.76	97.86
	9.73	212.93	97.85
	9.74	213.1	97.85
	9.75	213.26	97.85
	9.75	213.43	97.85
	9.76	213.6	97.84
	9.77	213.77	97.84
	9.78	213.93	97.84
	9.79	214.1	97.84
	9.8	214.26	97.83
	9.8	214.43	97.83
	9.81	214.59	97.83
	9.82	214.76	97.83
	9.83	214.93	97.82
	9.84	215.09	97.82
	9.85	215.26	97.82
	9.85	215.43	97.82
	9.86	215.6	97.81
	9.87	215.76	97.81
	9.88	215.93	97.81
	9.89	216.1	97.8
	9.9	216.26	97.8
	9.9	216.43	97.8
	9.91	216.6	97.8
	9.92	216.77	97.79
	9.93	216.93	97.79
	9.94	217.1	97.79
	9.95	217.26	97.79
	9.95	217.43	97.78
	9.96	217.6	97.78
	9.97	217.76	97.78
	9.98	217.93	97.78
	9.99	218.1	97.77
	10	218.27	97.77
	10	218.43	97.77
	10.01	218.6	97.77
	10.02	218.77	97.76
	10.03	218.93	97.76
	10.04	219.1	97.75
	10.05	219.27	97.75
	10.05	219.43	97.75
	10.06	219.6	97.75
	10.07	219.76	97.74
	10.08	219.93	97.74
	10.09	220.1	97.74
	10.1	220.27	97.74
	10.1	220.44	97.73
	10.11	220.6	97.73
	10.12	220.77	97.73
	10.13	220.94	97.72
	10.14	221.11	97.72
	10.15	221.27	97.72
	10.15	221.44	97.72
	10.16	221.6	97.71
	10.17	221.77	97.71
	10.18	221.94	97.71
	10.19	222.1	97.71
	10.2	222.27	97.7
	10.2	222.44	97.7
	10.21	222.61	97.7
	10.22	222.77	97.69
	10.23	222.94	97.69
	10.24	223.1	97.69
	10.25	223.27	97.69
	10.25	223.43	97.68
	10.26	223.61	97.68
	10.27	223.77	97.68
	10.28	223.94	97.68
	10.29	224.11	97.67
	10.3	224.27	97.67
	10.3	224.44	97.67
	10.31	224.61	97.67
	10.32	224.77	97.66
	10.33	224.94	97.66
	10.34	225.1	97.66
	10.35	225.27	97.65
	10.35	225.44	97.65
	10.36	225.61	97.65
	10.37	225.77	97.64
	10.38	225.94	97.64
	10.39	226.1	97.64
	10.4	226.27	97.64
	10.4	226.44	97.63
	10.41	226.61	97.63
	10.42	226.77	97.63
	10.43	226.94	97.63
	10.44	227.1	97.62
	10.45	227.27	97.62
	10.45	227.44	97.62
	10.46	227.61	97.61
	10.47	227.77	97.61
	10.48	227.94	97.61
	10.49	228.1	97.61
	10.5	228.27	97.6
	10.5	228.43	97.6
	10.51	228.6	97.6
	10.52	228.77	97.59
	10.53	228.94	97.59
	10.54	229.1	97.59
	10.55	229.27	97.58
	10.55	229.44	97.58
	10.56	229.6	97.58
	10.57	229.77	97.57
	10.58	229.94	97.57
	10.59	230.1	97.57
	10.6	230.27	97.56
	10.6	230.44	97.56
	10.61	230.6	97.56
	10.62	230.77	97.55
	10.63	230.93	97.55
	10.64	231.1	97.55
	10.65	231.27	97.55
	10.65	231.43	97.54
	10.66	231.6	97.54
	10.67	231.76	97.53
	10.68	231.93	97.53
	10.69	232.1	97.53
	10.7	232.27	97.53
	10.7	232.44	97.52
	10.71	232.6	97.52
	10.72	232.77	97.52
	10.73	232.93	97.51
	10.74	233.1	97.51
	10.75	233.27	97.51
	10.75	233.43	97.5
	10.76	233.6	97.5
	10.77	233.77	97.5
	10.78	233.93	97.5
	10.79	234.1	97.49
	10.8	234.27	97.49
	10.8	234.43	97.49
	10.81	234.6	97.48
	10.82	234.77	97.48
	10.83	234.93	97.48
	10.84	235.1	97.47
	10.85	235.27	97.47
	10.85	235.43	97.47
	10.86	235.6	97.46
	10.87	235.76	97.46
	10.88	235.93	97.46
	10.89	236.1	97.45
	10.9	236.26	97.45
	10.9	236.43	97.45
	10.91	236.6	97.45
	10.92	236.76	97.44
	10.93	236.93	97.44
	10.94	237.1	97.43
	10.95	237.26	97.43
	10.95	237.43	97.43
	10.96	237.59	97.42
	10.97	237.76	97.42
	10.98	237.93	97.41
	10.99	238.09	97.41
	11	238.26	97.4
	11	238.43	97.4
	11.01	238.59	97.4
	11.02	238.76	97.39
	11.03	238.92	97.39
	11.04	239.09	97.39
	11.05	239.26	97.39
	11.05	239.43	97.38
	11.06	239.59	97.38
	11.07	239.76	97.38
	11.08	239.93	97.38
	11.09	240.09	97.37
	11.1	240.26	97.37
	11.1	240.42	97.36
	11.11	240.59	97.36
	11.12	240.76	97.36
	11.13	240.92	97.36
	11.14	241.09	97.35
	11.15	241.25	97.35
	11.15	241.43	97.34
	11.16	241.59	97.34
	11.17	241.76	97.34
	11.18	241.92	97.33
	11.19	242.09	97.33
	11.2	242.25	97.33
	11.2	242.42	97.32
	11.21	242.58	97.32
	11.22	242.75	97.32
	11.23	242.92	97.31
	11.24	243.09	97.31
	11.25	243.25	97.31
	11.25	243.42	97.3
	11.26	243.58	97.3
	11.27	243.75	97.29
	11.28	243.91	97.29
	11.29	244.08	97.28
	11.3	244.25	97.28
	11.3	244.42	97.28
	11.31	244.58	97.27
	11.32	244.74	97.27
	11.33	244.91	97.26
	11.34	245.07	97.26
	11.35	245.24	97.26
	11.35	245.4	97.25
	11.36	245.57	97.25
	11.37	245.74	97.25
	11.38	245.9	97.24
	11.39	246.07	97.24
	11.4	246.24	97.24
	11.4	246.4	97.23
	11.41	246.57	97.23
	11.42	246.73	97.23
	11.43	246.9	97.22
	11.44	247.07	97.22
	11.45	247.23	97.21
	11.45	247.4	97.21
	11.46	247.57	97.21
	11.47	247.73	97.2
	11.48	247.9	97.2
	11.49	248.07	97.19
	11.5	248.24	97.19
	11.5	248.4	97.18
	11.51	248.57	97.18
	11.52	248.73	97.17
	11.53	248.9	97.17
	11.54	249.06	97.17
	11.55	249.23	97.16
	11.55	249.4	97.16
	11.56	249.56	97.15
	11.57	249.73	97.15
	11.58	249.89	97.15
	11.59	250.06	97.14
	11.6	250.23	97.14
	11.6	250.4	97.13
	11.61	250.56	97.13
	11.62	250.73	97.12
	11.63	250.9	97.12
	11.64	251.06	97.12
	11.65	251.23	97.11
	11.65	251.4	97.11
	11.66	251.57	97.1
	11.67	251.73	97.1
	11.68	251.89	97.09
	11.69	252.06	97.09
	11.7	252.23	97.09
	11.7	252.39	97.08
	11.71	252.56	97.08
	11.72	252.73	97.08
	11.73	252.89	97.07
	11.74	253.06	97.07
	11.75	253.22	97.06
	11.75	253.39	97.06
	11.76	253.56	97.05
	11.77	253.73	97.05
	11.78	253.89	97.05
	11.79	254.06	97.04
	11.8	254.22	97.04
	11.8	254.39	97.03
	11.81	254.56	97.03
	11.82	254.72	97.02
	11.83	254.89	97.02
	11.84	255.05	97.01
	11.85	255.22	97.01
	11.85	255.38	97
	11.86	255.55	97
	11.87	255.72	97
	11.88	255.89	96.99
	11.89	256.05	96.99
	11.9	256.22	96.98
	11.9	256.38	96.98
	11.91	256.55	96.97
	11.92	256.72	96.97
	11.93	256.88	96.96
	11.94	257.05	96.96
	11.95	257.22	96.95
	11.95	257.38	96.95
	11.96	257.55	96.94
	11.97	257.72	96.93
	11.98	257.88	96.93
	11.99	258.05	96.92
	12	258.21	96.92
	12	258.38	96.91
	12.01	258.55	96.91
	12.02	258.71	96.91
	12.03	258.88	96.9
	12.04	259.05	96.9
	12.05	259.21	96.89
	12.05	259.38	96.89
	12.06	259.54	96.88
	12.07	259.71	96.88
	12.08	259.88	96.87
	12.09	260.05	96.87
	12.1	260.21	96.86
	12.1	260.38	96.86
	12.11	260.54	96.85
	12.12	260.71	96.85
	12.13	260.88	96.84
	12.14	261.05	96.84
	12.15	261.21	96.83
	12.15	261.38	96.83
	12.16	261.54	96.82
	12.17	261.71	96.82
	12.18	261.88	96.81
	12.19	262.05	96.81
	12.2	262.21	96.8
	12.2	262.38	96.8
	12.21	262.54	96.79
	12.22	262.71	96.79
	12.23	262.88	96.78
	12.24	263.05	96.78
	12.25	263.21	96.77
	12.25	263.38	96.77
	12.26	263.55	96.76
	12.27	263.71	96.76
	12.28	263.88	96.75
	12.29	264.05	96.75
	12.3	264.21	96.74
	12.3	264.38	96.73
	12.31	264.54	96.73
	12.32	264.71	96.72
	12.33	264.88	96.72
	12.34	265.04	96.71
	12.35	265.21	96.7
	12.35	265.38	96.7
	12.36	265.55	96.69
	12.37	265.72	96.69
	12.38	265.88	96.68
	12.39	266.04	96.67
	12.4	266.21	96.67
	12.4	266.38	96.66
	12.41	266.54	96.65
	12.42	266.71	96.65
	12.43	266.87	96.64
	12.44	267.04	96.63
	12.45	267.21	96.63
	12.45	267.38	96.62
	12.46	267.54	96.62
	12.47	267.71	96.61
	12.48	267.87	96.61
	12.49	268.04	96.6
	12.5	268.21	96.6
	12.5	268.37	96.59
	12.51	268.54	96.59
	12.52	268.7	96.58
	12.53	268.87	96.58
	12.54	269.03	96.57
	12.55	269.21	96.57
	12.55	269.37	96.56
	12.56	269.54	96.56
	12.57	269.7	96.55
	12.58	269.87	96.54
	12.59	270.04	96.54
	12.6	270.21	96.53
	12.6	270.37	96.53
	12.61	270.54	96.52
	12.62	270.71	96.51
	12.63	270.87	96.51
	12.64	271.04	96.5
	12.65	271.2	96.5
	12.65	271.37	96.49
	12.66	271.54	96.48
	12.67	271.7	96.48
	12.68	271.87	96.47
	12.69	272.04	96.47
	12.7	272.2	96.46
	12.7	272.37	96.45
	12.71	272.53	96.45
	12.72	272.71	96.44
	12.73	272.87	96.43
	12.74	273.04	96.43
	12.75	273.21	96.42
	12.75	273.37	96.41
	12.76	273.54	96.41
	12.77	273.71	96.4
	12.78	273.87	96.39
	12.79	274.04	96.39
	12.8	274.2	96.38
	12.8	274.37	96.38
	12.81	274.53	96.37
	12.82	274.7	96.36
	12.83	274.87	96.36
	12.84	275.03	96.35
	12.85	275.2	96.34
	12.85	275.37	96.34
	12.86	275.53	96.33
	12.87	275.7	96.33
	12.88	275.87	96.32
	12.89	276.03	96.31
	12.9	276.2	96.31
	12.9	276.37	96.3
	12.91	276.54	96.29
	12.92	276.7	96.29
	12.93	276.86	96.28
	12.94	277.03	96.27
	12.95	277.19	96.27
	12.95	277.36	96.26
	12.96	277.53	96.25
	12.97	277.7	96.25
	12.98	277.87	96.24
	12.99	278.03	96.23
	13	278.2	96.23
	13	278.37	96.22
	13.01	278.53	96.21
	13.02	278.69	96.2
	13.03	278.86	96.2
	13.04	279.03	96.19
	13.05	279.19	96.18
	13.05	279.36	96.18
	13.06	279.52	96.17
	13.07	279.69	96.16
	13.08	279.86	96.15
	13.09	280.02	96.15
	13.1	280.19	96.14
	13.1	280.36	96.13
	13.11	280.53	96.13
	13.12	280.69	96.12
	13.13	280.86	96.11
	13.14	281.02	96.11
	13.15	281.19	96.1
	13.15	281.35	96.09
	13.16	281.52	96.09
	13.17	281.69	96.08
	13.18	281.85	96.07
	13.19	282.02	96.07
	13.2	282.18	96.06
	13.2	282.35	96.05
	13.21	282.51	96.05
	13.22	282.68	96.04
	13.23	282.85	96.03
	13.24	283.01	96.02
	13.25	283.18	96.02
	13.25	283.34	96.01
	13.26	283.51	96
	13.27	283.68	95.99
	13.28	283.84	95.99
	13.29	284.01	95.98
	13.3	284.17	95.97
	13.3	284.34	95.96
	13.31	284.51	95.95
	13.32	284.67	95.95
	13.33	284.84	95.94
	13.34	285	95.93
	13.35	285.17	95.93
	13.35	285.33	95.92
	13.36	285.5	95.91
	13.37	285.67	95.9
	13.38	285.83	95.9
	13.39	286	95.89
	13.4	286.17	95.88
	13.4	286.33	95.87
	13.41	286.49	95.87
	13.42	286.66	95.86
	13.43	286.82	95.85
	13.44	286.99	95.84
	13.45	287.16	95.83
	13.45	287.33	95.82
	13.46	287.49	95.82
	13.47	287.66	95.81
	13.48	287.82	95.8
	13.49	287.99	95.79
	13.5	288.16	95.79
	13.5	288.32	95.78
	13.51	288.49	95.77
	13.52	288.65	95.76
	13.53	288.82	95.76
	13.54	288.98	95.75
	13.55	289.15	95.74
	13.55	289.32	95.73
	13.56	289.49	95.72
	13.57	289.65	95.72
	13.58	289.82	95.71
	13.59	289.99	95.7
	13.6	290.15	95.69
	13.6	290.32	95.68
	13.61	290.48	95.67
	13.62	290.65	95.67
	13.63	290.82	95.66
	13.64	290.99	95.65
	13.65	291.15	95.64
	13.65	291.32	95.64
	13.66	291.49	95.63
	13.67	291.65	95.62
	13.68	291.82	95.61
	13.69	291.98	95.6
	13.7	292.15	95.59
	13.7	292.32	95.59
	13.71	292.48	95.58
	13.72	292.65	95.57
	13.73	292.81	95.56
	13.74	292.98	95.55
	13.75	293.15	95.54
	13.75	293.31	95.53
	13.76	293.48	95.52
	13.77	293.64	95.52
	13.78	293.81	95.51
	13.79	293.98	95.5
	13.8	294.14	95.49
	13.8	294.31	95.48
	13.81	294.48	95.47
	13.82	294.65	95.46
	13.83	294.81	95.45
	13.84	294.98	95.44
	13.85	295.14	95.44
	13.85	295.31	95.43
	13.86	295.48	95.42
	13.87	295.64	95.41
	13.88	295.81	95.4
	13.89	295.98	95.39
	13.9	296.15	95.38
	13.9	296.31	95.37
	13.91	296.48	95.36
	13.92	296.64	95.35
	13.93	296.81	95.34
	13.94	296.97	95.33
	13.95	297.14	95.32
	13.95	297.3	95.32
	13.96	297.47	95.31
	13.97	297.64	95.3
	13.98	297.8	95.29
	13.99	297.97	95.28
	14	298.14	95.27
	14	298.3	95.27
	14.01	298.47	95.26
	14.02	298.64	95.25
	14.03	298.8	95.24
	14.04	298.97	95.23
	14.05	299.14	95.22
	14.05	299.3	95.21
	14.06	299.47	95.2
	14.07	299.63	95.19
	14.08	299.8	95.18
	14.09	299.97	95.17
	14.1	300.13	95.16
	14.1	300.3	95.15
	14.11	300.47	95.14
	14.12	300.64	95.13
	14.13	300.8	95.12
	14.14	300.97	95.11
	14.15	301.14	95.1
	14.15	301.3	95.1
	14.16	301.47	95.09
	14.17	301.64	95.08
	14.18	301.81	95.07
	14.19	301.97	95.06
	14.2	302.14	95.05
	14.2	302.31	95.04
	14.21	302.47	95.03
	14.22	302.64	95.02
	14.23	302.81	95.01
	14.24	302.97	95
	14.25	303.14	94.99
	14.25	303.31	94.98
	14.26	303.47	94.97
	14.27	303.64	94.95
	14.28	303.81	94.94
	14.29	303.98	94.93
	14.3	304.15	94.92
	14.3	304.32	94.91
	14.31	304.48	94.9
	14.32	304.65	94.89
	14.33	304.81	94.88
	14.34	304.98	94.87
	14.35	305.15	94.86
	14.35	305.31	94.85
	14.36	305.48	94.84
	14.37	305.65	94.83
	14.38	305.82	94.82
	14.39	305.98	94.81
	14.4	306.15	94.8
	14.4	306.31	94.79
	14.41	306.48	94.78
	14.42	306.65	94.76
	14.43	306.82	94.75
	14.44	306.98	94.74
	14.45	307.15	94.73
	14.45	307.32	94.72
	14.46	307.48	94.71
	14.47	307.65	94.7
	14.48	307.82	94.69
	14.49	307.98	94.67
	14.5	308.15	94.66
	14.5	308.32	94.65
	14.51	308.49	94.64
	14.52	308.65	94.63
	14.53	308.82	94.62
	14.54	308.99	94.6
	14.55	309.15	94.59
	14.55	309.32	94.58
	14.56	309.49	94.57
	14.57	309.65	94.56
	14.58	309.82	94.55
	14.59	309.98	94.54
	14.6	310.15	94.53
	14.6	310.32	94.51
	14.61	310.49	94.5
	14.62	310.65	94.49
	14.63	310.82	94.48
	14.64	310.98	94.47
	14.65	311.15	94.46
	14.65	311.32	94.44
	14.66	311.49	94.43
	14.67	311.65	94.42
	14.68	311.82	94.41
	14.69	311.98	94.4
	14.7	312.15	94.39
	14.7	312.32	94.37
	14.71	312.49	94.36
	14.72	312.65	94.35
	14.73	312.82	94.34
	14.74	312.99	94.32
	14.75	313.15	94.31
	14.75	313.32	94.3
	14.76	313.48	94.29
	14.77	313.65	94.27
	14.78	313.82	94.26
	14.79	313.99	94.25
	14.8	314.15	94.23
	14.8	314.32	94.22
	14.81	314.49	94.21
	14.82	314.66	94.2
	14.83	314.82	94.18
	14.84	314.99	94.17
	14.85	315.16	94.16
	14.85	315.33	94.14
	14.86	315.49	94.13
	14.87	315.66	94.12
	14.88	315.83	94.11
	14.89	315.99	94.09
	14.9	316.15	94.08
	14.9	316.32	94.07
	14.91	316.49	94.06
	14.92	316.66	94.04
	14.93	316.82	94.03
	14.94	316.99	94.02
	14.95	317.16	94
	14.95	317.33	93.99
	14.96	317.49	93.98
	14.97	317.65	93.96
	14.98	317.82	93.95
	14.99	317.99	93.93
	15	318.16	93.92
	15	318.33	93.91
	15.01	318.49	93.89
	15.02	318.66	93.88
	15.03	318.83	93.86
	15.04	319	93.85
	15.05	319.16	93.84
	15.05	319.33	93.82
	15.06	319.49	93.81
	15.07	319.66	93.79
	15.08	319.83	93.78
	15.09	320	93.77
	15.1	320.16	93.75
	15.1	320.33	93.74
	15.11	320.49	93.72
	15.12	320.66	93.71
	15.13	320.83	93.69
	15.14	321	93.68
	15.15	321.16	93.66
	15.15	321.33	93.65
	15.16	321.49	93.64
	15.17	321.67	93.62
	15.18	321.83	93.61
	15.19	322	93.59
	15.2	322.16	93.58
	15.2	322.33	93.56
	15.21	322.49	93.54
	15.22	322.66	93.53
	15.23	322.83	93.51
	15.24	323	93.5
	15.25	323.16	93.48
	15.25	323.33	93.47
	15.26	323.5	93.45
	15.27	323.66	93.44
	15.28	323.83	93.42
	15.29	324	93.4
	15.3	324.17	93.39
	15.3	324.33	93.37
	15.31	324.5	93.36
	15.32	324.67	93.34
	15.33	324.83	93.33
	15.34	325	93.31
	15.35	325.16	93.3
	15.35	325.33	93.28
	15.36	325.49	93.26
	15.37	325.66	93.25
	15.38	325.83	93.23
	15.39	325.99	93.22
	15.4	326.16	93.2
	15.4	326.32	93.18
	15.41	326.49	93.17
	15.42	326.66	93.15
	15.43	326.82	93.13
	15.44	326.99	93.12
	15.45	327.16	93.1
	15.45	327.32	93.08
	15.46	327.49	93.07
	15.47	327.66	93.05
	15.48	327.82	93.03
	15.49	327.99	93.01
	15.5	328.16	93
	15.5	328.32	92.98
	15.51	328.49	92.96
	15.52	328.65	92.95
	15.53	328.82	92.93
	15.54	328.99	92.91
	15.55	329.15	92.89
	15.55	329.32	92.87
	15.56	329.49	92.86
	15.57	329.66	92.84
	15.58	329.82	92.82
	15.59	329.99	92.81
	15.6	330.16	92.79
	15.6	330.33	92.77
	15.61	330.49	92.75
	15.62	330.65	92.73
	15.63	330.82	92.71
	15.64	330.99	92.7
	15.65	331.15	92.68
	15.65	331.32	92.66
	15.66	331.48	92.64
	15.67	331.65	92.62
	15.68	331.82	92.6
	15.69	331.98	92.58
	15.7	332.15	92.57
	15.7	332.32	92.55
	15.71	332.48	92.53
	15.72	332.65	92.51
	15.73	332.82	92.49
	15.74	332.99	92.47
	15.75	333.15	92.46
	15.75	333.32	92.44
	15.76	333.48	92.42
	15.77	333.65	92.4
	15.78	333.82	92.38
	15.79	333.98	92.36
	15.8	334.15	92.34
	15.8	334.32	92.32
	15.81	334.48	92.31
	15.82	334.65	92.29
	15.83	334.81	92.27
	15.84	334.98	92.25
	15.85	335.14	92.23
	15.85	335.31	92.21
	15.86	335.47	92.19
	15.87	335.64	92.17
	15.88	335.81	92.15
	15.89	335.97	92.13
	15.9	336.14	92.11
	15.9	336.3	92.09
	15.91	336.46	92.07
	15.92	336.63	92.05
	15.93	336.8	92.03
	15.94	336.96	92.01
	15.95	337.13	91.99
	15.95	337.3	91.97
	15.96	337.46	91.95
	15.97	337.63	91.93
	15.98	337.79	91.91
	15.99	337.96	91.89
	16	338.13	91.86
	16	338.29	91.84
	16.01	338.46	91.82
	16.02	338.63	91.8
	16.03	338.79	91.78
	16.04	338.96	91.76
	16.05	339.12	91.74
	16.05	339.29	91.72
	16.06	339.46	91.7
	16.07	339.62	91.67
	16.08	339.79	91.65
	16.09	339.95	91.63
	16.1	340.12	91.61
	16.1	340.28	91.59
	16.11	340.45	91.57
	16.12	340.62	91.55
	16.13	340.79	91.53
	16.14	340.95	91.51
	16.15	341.12	91.49
	16.15	341.29	91.47
	16.16	341.45	91.45
	16.17	341.61	91.43
	16.18	341.78	91.41
	16.19	341.95	91.38
	16.2	342.12	91.36
	16.2	342.28	91.34
	16.21	342.45	91.32
	16.22	342.61	91.3
	16.23	342.79	91.28
	16.24	342.95	91.25
	16.25	343.12	91.23
	16.25	343.28	91.21
	16.26	343.45	91.19
	16.27	343.61	91.17
	16.28	343.78	91.15
	16.29	343.94	91.13
	16.3	344.11	91.11
	16.3	344.28	91.09
	16.31	344.44	91.06
	16.32	344.61	91.04
	16.33	344.77	91.02
	16.34	344.94	91
	16.35	345.11	90.97
	16.35	345.28	90.95
	16.36	345.44	90.93
	16.37	345.61	90.9
	16.38	345.77	90.88
	16.39	345.94	90.86
	16.4	346.11	90.84
	16.4	346.28	90.82
	16.41	346.45	90.8
	16.42	346.61	90.77
	16.43	346.78	90.75
	16.44	346.95	90.73
	16.45	347.11	90.71
	16.45	347.27	90.69
	16.46	347.44	90.66
	16.47	347.6	90.64
	16.48	347.77	90.62
	16.49	347.94	90.6
	16.5	348.11	90.57
	16.5	348.27	90.55
	16.51	348.44	90.53
	16.52	348.6	90.51
	16.53	348.77	90.48
	16.54	348.94	90.46
	16.55	349.1	90.44
	16.55	349.27	90.41
	16.56	349.44	90.39
	16.57	349.61	90.37
	16.58	349.77	90.35
	16.59	349.94	90.32
	16.6	350.1	90.3
	16.6	350.27	90.28
	16.61	350.44	90.26
	16.62	350.6	90.23
	16.63	350.77	90.21
	16.64	350.94	90.19
[truncated: 1,429 more rows]

## Sheet: 0 wt 
	Time	Temperature	Weight
	min	°C	%
	0	24.31	99.99
	0	24.37	99.98
	0.01	24.43	99.98
	0.02	24.48	99.98
	0.03	24.54	99.97
	0.04	24.6	99.97
	0.05	24.66	99.97
	0.05	24.72	99.96
	0.06	24.77	99.96
	0.07	24.82	99.96
	0.08	24.88	99.96
	0.09	24.93	99.96
	0.1	24.99	99.96
	0.1	25.04	99.96
	0.11	25.1	99.96
	0.12	25.15	99.95
	0.13	25.2	99.95
	0.14	25.25	99.95
	0.15	25.3	99.95
	0.15	25.35	99.95
	0.16	25.41	99.95
	0.17	25.46	99.95
	0.18	25.51	99.95
	0.19	25.56	99.95
	0.2	25.62	99.95
	0.2	25.68	99.95
	0.21	25.72	99.95
	0.22	25.78	99.95
	0.23	25.82	99.95
	0.24	25.88	99.94
	0.25	25.93	99.94
	0.25	25.98	99.94
	0.26	26.04	99.94
	0.27	26.09	99.94
	0.28	26.14	99.94
	0.29	26.2	99.94
	0.3	26.26	99.94
	0.3	26.3	99.94
	0.31	26.35	99.94
	0.32	26.4	99.94
	0.33	26.46	99.94
	0.34	26.51	99.94
	0.35	26.56	99.94
	0.35	26.62	99.94
	0.36	26.69	99.93
	0.37	26.74	99.93
	0.38	26.8	99.93
	0.39	26.85	99.93
	0.4	26.91	99.93
	0.4	26.97	99.93
	0.41	27.03	99.93
	0.42	27.1	99.93
	0.43	27.15	99.93
	0.44	27.21	99.93
	0.45	27.27	99.93
	0.45	27.34	99.93
	0.46	27.4	99.93
	0.47	27.46	99.93
	0.48	27.52	99.93
	0.49	27.59	99.93
	0.5	27.65	99.93
	0.5	27.72	99.92
	0.51	27.78	99.92
	0.52	27.85	99.92
	0.53	27.92	99.92
	0.54	27.99	99.92
	0.55	28.06	99.92
	0.55	28.13	99.92
	0.56	28.21	99.92
	0.57	28.27	99.92
	0.58	28.35	99.92
	0.59	28.42	99.92
	0.6	28.49	99.92
	0.6	28.57	99.92
	0.61	28.65	99.92
	0.62	28.73	99.92
	0.63	28.8	99.92
	0.64	28.88	99.92
	0.65	28.95	99.92
	0.65	29.04	99.92
	0.66	29.11	99.91
	0.67	29.2	99.91
	0.68	29.28	99.91
	0.69	29.36	99.91
	0.7	29.45	99.91
	0.7	29.54	99.91
	0.71	29.62	99.91
	0.72	29.72	99.91
	0.73	29.8	99.91
	0.74	29.89	99.91
	0.75	29.98	99.91
	0.75	30.07	99.91
	0.76	30.17	99.91
	0.77	30.26	99.91
	0.78	30.36	99.91
	0.79	30.45	99.91
	0.8	30.54	99.91
	0.8	30.64	99.91
	0.81	30.74	99.91
	0.82	30.84	99.91
	0.83	30.94	99.91
	0.84	31.03	99.91
	0.85	31.13	99.91
	0.85	31.24	99.91
	0.86	31.34	99.91
	0.87	31.45	99.91
	0.88	31.56	99.9
	0.89	31.66	99.9
	0.9	31.77	99.9
	0.9	31.88	99.9
	0.91	31.99	99.9
	0.92	32.1	99.9
	0.93	32.21	99.9
	0.94	32.33	99.9
	0.95	32.45	99.9
	0.95	32.56	99.9
	0.96	32.66	99.9
	0.97	32.78	99.9
	0.98	32.9	99.9
	0.99	33.02	99.9
	1	33.14	99.9
	1	33.26	99.9
	1.01	33.38	99.9
	1.02	33.49	99.9
	1.03	33.62	99.9
	1.04	33.74	99.9
	1.05	33.87	99.9
	1.05	34	99.9
	1.06	34.13	99.9
	1.07	34.25	99.9
	1.08	34.38	99.9
	1.09	34.51	99.9
	1.1	34.64	99.89
	1.1	34.78	99.89
	1.11	34.9	99.89
	1.12	35.04	99.89
	1.13	35.18	99.89
	1.14	35.31	99.89
	1.15	35.44	99.89
	1.15	35.58	99.89
	1.16	35.72	99.89
	1.17	35.86	99.89
	1.18	36	99.89
	1.19	36.14	99.89
	1.2	36.27	99.89
	1.2	36.41	99.89
	1.21	36.56	99.89
	1.22	36.7	99.89
	1.23	36.85	99.89
	1.24	36.99	99.89
	1.25	37.14	99.89
	1.25	37.29	99.89
	1.26	37.43	99.89
	1.27	37.57	99.89
	1.28	37.73	99.89
	1.29	37.88	99.89
	1.3	38.04	99.89
	1.3	38.19	99.89
	1.31	38.34	99.89
	1.32	38.49	99.89
	1.33	38.65	99.89
	1.34	38.81	99.89
	1.35	38.96	99.89
	1.35	39.12	99.89
	1.36	39.28	99.89
	1.37	39.44	99.89
	1.38	39.6	99.89
	1.39	39.75	99.89
	1.4	39.91	99.89
	1.4	40.07	99.88
	1.41	40.25	99.88
	1.42	40.41	99.88
	1.43	40.58	99.88
	1.44	40.74	99.88
	1.45	40.9	99.88
	1.45	41.07	99.88
	1.46	41.24	99.88
	1.47	41.4	99.88
	1.48	41.57	99.88
	1.49	41.73	99.88
	1.5	41.9	99.88
	1.5	42.07	99.88
	1.51	42.25	99.88
	1.52	42.41	99.88
	1.53	42.59	99.88
	1.54	42.75	99.88
	1.55	42.93	99.88
	1.55	43.1	99.88
	1.56	43.27	99.88
	1.57	43.44	99.87
	1.58	43.61	99.87
	1.59	43.78	99.87
	1.6	43.97	99.87
	1.6	44.14	99.87
	1.61	44.31	99.87
	1.62	44.49	99.87
	1.63	44.66	99.87
	1.64	44.84	99.87
	1.65	45.02	99.87
	1.65	45.2	99.87
	1.66	45.38	99.87
	1.67	45.56	99.87
	1.68	45.74	99.87
	1.69	45.92	99.87
	1.7	46.1	99.87
	1.7	46.28	99.87
	1.71	46.46	99.86
	1.72	46.65	99.86
	1.73	46.83	99.86
	1.74	47.02	99.86
	1.75	47.2	99.86
	1.75	47.38	99.86
	1.76	47.56	99.86
	1.77	47.75	99.86
	1.78	47.93	99.86
	1.79	48.12	99.86
	1.8	48.3	99.86
	1.8	48.48	99.86
	1.81	48.66	99.86
	1.82	48.85	99.86
	1.83	49.04	99.85
	1.84	49.22	99.85
	1.85	49.4	99.85
	1.85	49.59	99.85
	1.86	49.78	99.85
	1.87	49.96	99.85
	1.88	50.15	99.85
	1.89	50.33	99.85
	1.9	50.53	99.85
	1.9	50.71	99.85
	1.91	50.91	99.85
	1.92	51.09	99.84
	1.93	51.28	99.84
	1.94	51.48	99.84
	1.95	51.66	99.84
	1.95	51.85	99.84
	1.96	52.04	99.84
	1.97	52.23	99.84
	1.98	52.42	99.84
	1.99	52.61	99.84
	2	52.79	99.84
	2	52.98	99.83
	2.01	53.18	99.83
	2.02	53.37	99.83
	2.03	53.56	99.83
	2.04	53.74	99.83
	2.05	53.94	99.83
	2.05	54.13	99.83
	2.06	54.32	99.83
	2.07	54.51	99.83
	2.08	54.71	99.83
	2.09	54.9	99.83
	2.1	55.09	99.83
	2.1	55.27	99.83
	2.11	55.46	99.82
	2.12	55.66	99.82
	2.13	55.84	99.82
	2.14	56.04	99.82
	2.15	56.22	99.82
	2.15	56.41	99.82
	2.16	56.61	99.82
	2.17	56.8	99.82
	2.18	57	99.82
	2.19	57.18	99.82
	2.2	57.38	99.81
	2.2	57.56	99.81
	2.21	57.75	99.81
	2.22	57.94	99.81
	2.23	58.14	99.81
	2.24	58.32	99.81
	2.25	58.52	99.81
	2.25	58.7	99.81
	2.26	58.89	99.81
	2.27	59.09	99.8
	2.28	59.28	99.8
	2.29	59.47	99.8
	2.3	59.66	99.8
	2.3	59.85	99.8
	2.31	60.03	99.8
	2.32	60.23	99.8
	2.33	60.42	99.8
	2.34	60.61	99.8
	2.35	60.8	99.8
	2.35	60.99	99.79
	2.36	61.18	99.79
	2.37	61.37	99.79
	2.38	61.56	99.79
	2.39	61.74	99.79
	2.4	61.94	99.79
	2.4	62.12	99.79
	2.41	62.32	99.78
	2.42	62.5	99.78
	2.43	62.7	99.78
	2.44	62.89	99.78
	2.45	63.08	99.78
	2.45	63.26	99.78
	2.46	63.45	99.78
	2.47	63.64	99.78
	2.48	63.83	99.77
	2.49	64.02	99.77
	2.5	64.2	99.77
	2.5	64.38	99.77
	2.51	64.57	99.77
	2.52	64.76	99.77
	2.53	64.95	99.77
	2.54	65.13	99.77
	2.55	65.32	99.77
	2.55	65.51	99.77
	2.56	65.7	99.76
	2.57	65.88	99.76
	2.58	66.07	99.76
	2.59	66.25	99.76
	2.6	66.44	99.76
	2.6	66.62	99.76
	2.61	66.81	99.76
	2.62	66.99	99.75
	2.63	67.18	99.75
	2.64	67.36	99.75
	2.65	67.55	99.75
	2.65	67.73	99.75
	2.66	67.91	99.75
	2.67	68.1	99.75
	2.68	68.28	99.75
	2.69	68.46	99.75
	2.7	68.64	99.74
	2.7	68.83	99.74
	2.71	69.02	99.74
	2.72	69.2	99.74
	2.73	69.39	99.74
	2.74	69.57	99.74
	2.75	69.74	99.74
	2.75	69.93	99.74
	2.76	70.11	99.73
	2.77	70.29	99.73
	2.78	70.47	99.73
	2.79	70.65	99.73
	2.8	70.83	99.73
	2.8	71.01	99.73
	2.81	71.19	99.73
	2.82	71.37	99.72
	2.83	71.56	99.72
	2.84	71.74	99.72
	2.85	71.91	99.72
	2.85	72.09	99.72
	2.86	72.27	99.72
	2.87	72.45	99.72
	2.88	72.63	99.72
	2.89	72.8	99.71
	2.9	72.98	99.71
	2.9	73.16	99.71
	2.91	73.33	99.71
	2.92	73.52	99.71
	2.93	73.69	99.71
	2.94	73.86	99.71
	2.95	74.03	99.71
	2.95	74.22	99.7
	2.96	74.39	99.7
	2.97	74.57	99.7
	2.98	74.75	99.7
	2.99	74.92	99.7
	3	75.1	99.7
	3	75.27	99.7
	3.01	75.44	99.7
	3.02	75.62	99.69
	3.03	75.8	99.69
	3.04	75.97	99.69
	3.05	76.14	99.69
	3.05	76.31	99.69
	3.06	76.49	99.69
	3.07	76.66	99.69
	3.08	76.84	99.68
	3.09	77.01	99.68
	3.1	77.18	99.68
	3.1	77.35	99.68
	3.11	77.52	99.68
	3.12	77.7	99.68
	3.13	77.86	99.68
	3.14	78.03	99.68
	3.15	78.21	99.68
	3.15	78.37	99.67
	3.16	78.55	99.67
	3.17	78.72	99.67
	3.18	78.9	99.67
	3.19	79.06	99.67
	3.2	79.23	99.67
	3.2	79.4	99.67
	3.21	79.57	99.67
	3.22	79.74	99.67
	3.23	79.9	99.66
	3.24	80.08	99.66
	3.25	80.25	99.66
	3.25	80.42	99.66
	3.26	80.59	99.66
	3.27	80.75	99.66
	3.28	80.92	99.66
	3.29	81.09	99.66
	3.3	81.26	99.65
	3.3	81.43	99.65
	3.31	81.59	99.65
	3.32	81.76	99.65
	3.33	81.92	99.65
	3.34	82.09	99.65
	3.35	82.26	99.65
	3.35	82.43	99.65
	3.36	82.59	99.64
	3.37	82.76	99.64
	3.38	82.91	99.64
	3.39	83.09	99.64
	3.4	83.25	99.64
	3.4	83.41	99.64
	3.41	83.58	99.64
	3.42	83.74	99.63
	3.43	83.91	99.63
	3.44	84.08	99.63
	3.45	84.24	99.63
	3.45	84.41	99.63
	3.46	84.57	99.63
	3.47	84.73	99.63
	3.48	84.89	99.63
	3.49	85.05	99.62
	3.5	85.22	99.62
	3.5	85.38	99.62
	3.51	85.54	99.62
	3.52	85.7	99.62
	3.53	85.87	99.62
	3.54	86.03	99.62
	3.55	86.2	99.62
	3.55	86.36	99.62
	3.56	86.52	99.61
	3.57	86.69	99.61
	3.58	86.84	99.61
	3.59	87.01	99.61
	3.6	87.17	99.61
	3.6	87.33	99.61
	3.61	87.49	99.61
	3.62	87.65	99.6
	3.63	87.82	99.6
	3.64	87.98	99.6
	3.65	88.14	99.6
	3.65	88.3	99.6
	3.66	88.46	99.6
	3.67	88.62	99.6
	3.68	88.78	99.59
	3.69	88.94	99.59
	3.7	89.1	99.59
	3.7	89.26	99.59
	3.71	89.43	99.59
	3.72	89.59	99.59
	3.73	89.75	99.59
	3.74	89.9	99.59
	3.75	90.07	99.59
	3.75	90.22	99.58
	3.76	90.38	99.58
	3.77	90.54	99.58
	3.78	90.7	99.58
	3.79	90.86	99.58
	3.8	91.02	99.58
	3.8	91.17	99.58
	3.81	91.33	99.58
	3.82	91.49	99.57
	3.83	91.65	99.57
	3.84	91.81	99.57
	3.85	91.96	99.57
	3.85	92.13	99.57
	3.86	92.29	99.57
	3.87	92.45	99.56
	3.88	92.6	99.56
	3.89	92.77	99.56
	3.9	92.92	99.56
	3.9	93.08	99.56
	3.91	93.24	99.56
	3.92	93.4	99.56
	3.93	93.56	99.56
	3.94	93.72	99.55
	3.95	93.87	99.55
	3.95	94.03	99.55
	3.96	94.19	99.55
	3.97	94.35	99.55
	3.98	94.51	99.55
	3.99	94.66	99.55
	4	94.82	99.54
	4	94.98	99.54
	4.01	95.14	99.54
	4.02	95.29	99.54
	4.03	95.45	99.54
	4.04	95.61	99.54
	4.05	95.76	99.54
	4.05	95.92	99.54
	4.06	96.08	99.53
	4.07	96.24	99.53
	4.08	96.39	99.53
	4.09	96.56	99.53
	4.1	96.71	99.53
	4.1	96.86	99.53
	4.11	97.02	99.53
	4.12	97.18	99.52
	4.13	97.34	99.52
	4.14	97.49	99.52
	4.15	97.65	99.52
	4.15	97.81	99.52
	4.16	97.96	99.52
	4.17	98.12	99.52
	4.18	98.28	99.52
	4.19	98.43	99.51
	4.2	98.59	99.51
	4.2	98.75	99.51
	4.21	98.91	99.51
	4.22	99.07	99.51
	4.23	99.23	99.51
	4.24	99.38	99.51
	4.25	99.54	99.5
	4.25	99.7	99.5
	4.26	99.86	99.5
	4.27	100.01	99.5
	4.28	100.17	99.5
	4.29	100.33	99.5
	4.3	100.48	99.5
	4.3	100.64	99.49
	4.31	100.8	99.49
	4.32	100.96	99.49
	4.33	101.11	99.49
	4.34	101.27	99.49
	4.35	101.43	99.49
	4.35	101.59	99.49
	4.36	101.75	99.48
	4.37	101.9	99.48
	4.38	102.06	99.48
	4.39	102.22	99.48
	4.4	102.38	99.48
	4.4	102.54	99.48
	4.41	102.69	99.48
	4.42	102.85	99.47
	4.43	103.01	99.47
	4.44	103.16	99.47
	4.45	103.32	99.47
	4.45	103.48	99.47
	4.46	103.64	99.47
	4.47	103.8	99.47
	4.48	103.96	99.47
	4.49	104.11	99.46
	4.5	104.28	99.46
	4.5	104.43	99.46
	4.51	104.59	99.46
	4.52	104.75	99.46
	4.53	104.9	99.46
	4.54	105.06	99.45
	4.55	105.23	99.45
	4.55	105.38	99.45
	4.56	105.54	99.45
	4.57	105.7	99.45
	4.58	105.86	99.45
	4.59	106.01	99.45
	4.6	106.17	99.44
	4.6	106.33	99.44
	4.61	106.49	99.44
	4.62	106.65	99.44
	4.63	106.81	99.44
	4.64	106.97	99.44
	4.65	107.13	99.44
	4.65	107.28	99.43
	4.66	107.44	99.43
	4.67	107.6	99.43
	4.68	107.76	99.43
	4.69	107.92	99.43
	4.7	108.08	99.43
	4.7	108.24	99.42
	4.71	108.4	99.42
	4.72	108.56	99.42
	4.73	108.72	99.42
	4.74	108.88	99.42
	4.75	109.04	99.42
	4.75	109.2	99.42
	4.76	109.36	99.42
	4.77	109.52	99.41
	4.78	109.68	99.41
	4.79	109.84	99.41
	4.8	110	99.41
	4.8	110.16	99.41
	4.81	110.32	99.41
	4.82	110.48	99.4
	4.83	110.64	99.4
	4.84	110.8	99.4
	4.85	110.96	99.4
	4.85	111.12	99.4
	4.86	111.28	99.4
	4.87	111.44	99.39
	4.88	111.6	99.39
	4.89	111.76	99.39
	4.9	111.92	99.39
	4.9	112.08	99.39
	4.91	112.24	99.39
	4.92	112.41	99.39
	4.93	112.57	99.38
	4.94	112.73	99.38
	4.95	112.89	99.38
	4.95	113.06	99.38
	4.96	113.21	99.38
	4.97	113.38	99.38
	4.98	113.53	99.38
	4.99	113.7	99.37
	5	113.86	99.37
	5	114.02	99.37
	5.01	114.18	99.37
	5.02	114.35	99.37
	5.03	114.5	99.36
	5.04	114.67	99.36
	5.05	114.83	99.36
	5.05	114.99	99.36
	5.06	115.15	99.36
	5.07	115.31	99.36
	5.08	115.47	99.35
	5.09	115.64	99.35
	5.1	115.8	99.35
	5.1	115.96	99.35
	5.11	116.12	99.35
	5.12	116.28	99.35
	5.13	116.44	99.35
	5.14	116.61	99.34
	5.15	116.77	99.34
	5.15	116.93	99.34
	5.16	117.09	99.34
	5.17	117.25	99.34
	5.18	117.42	99.34
	5.19	117.58	99.34
	5.2	117.74	99.33
	5.2	117.91	99.33
	5.21	118.07	99.33
	5.22	118.23	99.33
	5.23	118.39	99.33
	5.24	118.56	99.33
	5.25	118.72	99.32
	5.25	118.89	99.32
	5.26	119.05	99.32
	5.27	119.21	99.32
	5.28	119.38	99.32
	5.29	119.55	99.31
	5.3	119.71	99.31
	5.3	119.87	99.31
	5.31	120.03	99.31
	5.32	120.2	99.31
	5.33	120.36	99.31
	5.34	120.52	99.3
	5.35	120.69	99.3
	5.35	120.85	99.3
	5.36	121.01	99.3
	5.37	121.18	99.3
	5.38	121.34	99.3
	5.39	121.5	99.29
	5.4	121.67	99.29
	5.4	121.83	99.29
	5.41	122	99.29
	5.42	122.16	99.29
	5.43	122.32	99.29
	5.44	122.49	99.28
	5.45	122.65	99.28
	5.45	122.82	99.28
	5.46	122.98	99.28
	5.47	123.14	99.28
	5.48	123.31	99.28
	5.49	123.47	99.27
	5.5	123.64	99.27
	5.5	123.8	99.27
	5.51	123.96	99.27
	5.52	124.13	99.27
	5.53	124.29	99.26
	5.54	124.46	99.26
	5.55	124.62	99.26
	5.55	124.78	99.26
	5.56	124.95	99.26
	5.57	125.12	99.26
	5.58	125.29	99.25
	5.59	125.45	99.25
	5.6	125.61	99.25
	5.6	125.77	99.25
	5.61	125.94	99.25
	5.62	126.1	99.24
	5.63	126.27	99.24
	5.64	126.44	99.24
	5.65	126.6	99.24
	5.65	126.77	99.24
	5.66	126.93	99.24
	5.67	127.1	99.23
	5.68	127.26	99.23
	5.69	127.42	99.23
	5.7	127.58	99.23
	5.7	127.75	99.23
	5.71	127.91	99.23
	5.72	128.08	99.22
	5.73	128.24	99.22
	5.74	128.41	99.22
	5.75	128.58	99.22
	5.75	128.74	99.21
	5.76	128.91	99.21
	5.77	129.07	99.21
	5.78	129.24	99.21
	5.79	129.4	99.21
	5.8	129.56	99.21
	5.8	129.74	99.2
	5.81	129.9	99.2
	5.82	130.06	99.2
	5.83	130.23	99.2
	5.84	130.4	99.2
	5.85	130.57	99.2
	5.85	130.73	99.19
	5.86	130.89	99.19
	5.87	131.06	99.19
	5.88	131.22	99.19
	5.89	131.39	99.19
	5.9	131.56	99.18
	5.9	131.73	99.18
	5.91	131.89	99.18
	5.92	132.06	99.18
	5.93	132.22	99.18
	5.94	132.39	99.17
	5.95	132.56	99.17
	5.95	132.72	99.17
	5.96	132.89	99.17
	5.97	133.05	99.16
	5.98	133.22	99.16
	5.99	133.39	99.16
	6	133.55	99.16
	6	133.71	99.16
	6.01	133.88	99.15
	6.02	134.04	99.15
	6.03	134.21	99.15
	6.04	134.38	99.14
	6.05	134.54	99.14
	6.05	134.71	99.13
	6.06	134.88	99.13
	6.07	135.04	99.13
	6.08	135.21	99.12
	6.09	135.38	99.12
	6.1	135.55	99.11
	6.1	135.71	99.11
	6.11	135.88	99.11
	6.12	136.04	99.1
	6.13	136.2	99.1
	6.14	136.37	99.1
	6.15	136.53	99.1
	6.15	136.7	99.1
	6.16	136.87	99.09
	6.17	137.03	99.09
	6.18	137.2	99.09
	6.19	137.37	99.09
	6.2	137.54	99.09
	6.2	137.7	99.08
	6.21	137.87	99.08
	6.22	138.04	99.08
	6.23	138.2	99.08
	6.24	138.37	99.07
	6.25	138.53	99.07
	6.25	138.7	99.07
	6.26	138.87	99.07
	6.27	139.03	99.07
	6.28	139.2	99.06
	6.29	139.37	99.06
	6.3	139.53	99.06
	6.3	139.7	99.06
	6.31	139.87	99.06
	6.32	140.03	99.06
	6.33	140.2	99.05
	6.34	140.36	99.05
	6.35	140.53	99.05
	6.35	140.7	99.05
	6.36	140.86	99.04
	6.37	141.03	99.04
	6.38	141.19	99.04
	6.39	141.36	99.04
	6.4	141.53	99.03
	6.4	141.69	99.03
	6.41	141.86	99.03
	6.42	142.03	99.03
	6.43	142.19	99.03
	6.44	142.36	99.03
	6.45	142.52	99.02
	6.45	142.69	99.02
	6.46	142.85	99.02
	6.47	143.02	99.02
	6.48	143.18	99.01
	6.49	143.35	99.01
	6.5	143.52	99.01
	6.5	143.68	99.01
	6.51	143.85	99.01
	6.52	144.01	99
	6.53	144.18	99
	6.54	144.35	99
	6.55	144.52	99
	6.55	144.68	98.99
	6.56	144.85	98.99
	6.57	145.01	98.99
	6.58	145.18	98.99
	6.59	145.34	98.99
	6.6	145.51	98.98
	6.6	145.67	98.98
	6.61	145.84	98.98
	6.62	146.01	98.98
	6.63	146.17	98.98
	6.64	146.34	98.97
	6.65	146.51	98.97
	6.65	146.67	98.97
	6.66	146.83	98.97
	6.67	146.99	98.96
	6.68	147.16	98.96
	6.69	147.33	98.96
	6.7	147.49	98.96
	6.7	147.66	98.96
	6.71	147.82	98.95
	6.72	147.99	98.95
	6.73	148.16	98.95
	6.74	148.32	98.95
	6.75	148.48	98.95
	6.75	148.65	98.94
	6.76	148.82	98.94
	6.77	148.98	98.94
	6.78	149.14	98.94
	6.79	149.31	98.93
	6.8	149.48	98.93
	6.8	149.64	98.93
	6.81	149.81	98.93
	6.82	149.98	98.93
	6.83	150.14	98.92
	6.84	150.31	98.92
	6.85	150.47	98.92
	6.85	150.64	98.92
	6.86	150.8	98.92
	6.87	150.97	98.91
	6.88	151.14	98.91
	6.89	151.3	98.91
	6.9	151.46	98.91
	6.9	151.63	98.9
	6.91	151.8	98.9
	6.92	151.96	98.9
	6.93	152.12	98.9
	6.94	152.29	98.89
	6.95	152.46	98.89
	6.95	152.62	98.89
	6.96	152.79	98.89
	6.97	152.96	98.88
	6.98	153.12	98.88
	6.99	153.28	98.88
	7	153.45	98.88
	7	153.61	98.88
	7.01	153.78	98.87
	7.02	153.94	98.87
	7.03	154.1	98.87
	7.04	154.27	98.87
	7.05	154.43	98.86
	7.05	154.6	98.86
	7.06	154.77	98.86
	7.07	154.93	98.86
	7.08	155.09	98.86
	7.09	155.26	98.85
	7.1	155.42	98.85
	7.1	155.59	98.85
	7.11	155.75	98.85
	7.12	155.92	98.84
	7.13	156.08	98.84
	7.14	156.25	98.84
	7.15	156.42	98.84
	7.15	156.58	98.84
	7.16	156.75	98.83
	7.17	156.91	98.83
	7.18	157.08	98.83
	7.19	157.24	98.83
	7.2	157.4	98.82
	7.2	157.57	98.82
	7.21	157.73	98.82
	7.22	157.9	98.82
	7.23	158.06	98.82
	7.24	158.23	98.81
	7.25	158.39	98.81
	7.25	158.56	98.81
	7.26	158.73	98.81
	7.27	158.89	98.8
	7.28	159.05	98.8
	7.29	159.22	98.8
	7.3	159.39	98.8
	7.3	159.56	98.79
	7.31	159.72	98.79
	7.32	159.89	98.79
	7.33	160.05	98.79
	7.34	160.21	98.78
	7.35	160.38	98.78
	7.35	160.55	98.78
	7.36	160.71	98.78
	7.37	160.88	98.78
	7.38	161.04	98.77
	7.39	161.21	98.77
	7.4	161.37	98.77
	7.4	161.53	98.77
	7.41	161.7	98.76
	7.42	161.86	98.76
	7.43	162.03	98.76
	7.44	162.19	98.76
	7.45	162.36	98.76
	7.45	162.52	98.75
	7.46	162.68	98.75
	7.47	162.85	98.75
	7.48	163.01	98.75
	7.49	163.18	98.74
	7.5	163.34	98.74
	7.5	163.51	98.74
	7.51	163.67	98.74
	7.52	163.84	98.73
	7.53	164	98.73
	7.54	164.17	98.73
	7.55	164.33	98.73
	7.55	164.5	98.73
	7.56	164.66	98.72
	7.57	164.82	98.72
	7.58	164.99	98.72
	7.59	165.15	98.72
	7.6	165.32	98.71
	7.6	165.48	98.71
	7.61	165.65	98.71
	7.62	165.81	98.71
	7.63	165.98	98.7
	7.64	166.14	98.7
	7.65	166.31	98.7
	7.65	166.47	98.7
	7.66	166.63	98.69
	7.67	166.79	98.69
	7.68	166.96	98.69
	7.69	167.12	98.69
	7.7	167.29	98.68
	7.7	167.45	98.68
	7.71	167.62	98.68
	7.72	167.79	98.68
	7.73	167.95	98.67
	7.74	168.12	98.67
	7.75	168.28	98.67
	7.75	168.44	98.67
	7.76	168.61	98.67
	7.77	168.78	98.66
	7.78	168.94	98.66
	7.79	169.1	98.66
	7.8	169.27	98.66
	7.8	169.44	98.65
	7.81	169.59	98.65
	7.82	169.76	98.65
	7.83	169.93	98.65
	7.84	170.1	98.64
	7.85	170.25	98.64
	7.85	170.42	98.64
	7.86	170.59	98.64
	7.87	170.75	98.63
	7.88	170.92	98.63
	7.89	171.08	98.63
	7.9	171.25	98.63
	7.9	171.41	98.62
	7.91	171.57	98.62
	7.92	171.74	98.62
	7.93	171.9	98.62
	7.94	172.07	98.62
	7.95	172.23	98.61
	7.95	172.39	98.61
	7.96	172.56	98.61
	7.97	172.73	98.61
	7.98	172.89	98.6
	7.99	173.06	98.6
	8	173.22	98.6
	8	173.38	98.6
	8.01	173.55	98.59
	8.02	173.71	98.59
	8.03	173.87	98.59
	8.04	174.04	98.59
	8.05	174.21	98.58
	8.05	174.37	98.58
	8.06	174.53	98.58
	8.07	174.7	98.58
	8.08	174.87	98.57
	8.09	175.03	98.57
	8.1	175.19	98.57
	8.1	175.36	98.57
	8.11	175.52	98.56
	8.12	175.69	98.56
	8.13	175.85	98.56
	8.14	176.01	98.56
	8.15	176.18	98.55
	8.15	176.34	98.55
	8.16	176.51	98.55
	8.17	176.67	98.55
	8.18	176.84	98.54
	8.19	177	98.54
	8.2	177.17	98.54
	8.2	177.33	98.54
	8.21	177.5	98.53
	8.22	177.66	98.53
	8.23	177.83	98.53
	8.24	177.99	98.53
	8.25	178.16	98.52
	8.25	178.32	98.52
	8.26	178.48	98.52
	8.27	178.65	98.52
	8.28	178.82	98.51
	8.29	178.98	98.51
	8.3	179.15	98.51
	8.3	179.31	98.51
	8.31	179.47	98.5
	8.32	179.64	98.5
	8.33	179.8	98.5
	8.34	179.96	98.49
	8.35	180.13	98.49
	8.35	180.29	98.49
	8.36	180.46	98.49
	8.37	180.62	98.48
	8.38	180.79	98.48
	8.39	180.95	98.48
	8.4	181.12	98.48
	8.4	181.28	98.47
	8.41	181.45	98.47
	8.42	181.61	98.47
	8.43	181.78	98.47
	8.44	181.94	98.46
	8.45	182.11	98.46
	8.45	182.27	98.46
	8.46	182.44	98.46
	8.47	182.6	98.45
	8.48	182.76	98.45
	8.49	182.93	98.45
	8.5	183.09	98.45
	8.5	183.26	98.44
	8.51	183.42	98.44
	8.52	183.58	98.44
	8.53	183.76	98.43
	8.54	183.92	98.43
	8.55	184.09	98.43
	8.55	184.25	98.43
	8.56	184.42	98.42
	8.57	184.58	98.42
	8.58	184.75	98.42
	8.59	184.91	98.42
	8.6	185.08	98.41
	8.6	185.24	98.41
	8.61	185.41	98.41
	8.62	185.57	98.4
	8.63	185.74	98.4
	8.64	185.9	98.4
	8.65	186.06	98.4
	8.65	186.22	98.39
	8.66	186.39	98.39
	8.67	186.56	98.39
	8.68	186.72	98.39
	8.69	186.88	98.38
	8.7	187.05	98.38
	8.7	187.22	98.38
	8.71	187.38	98.38
	8.72	187.54	98.37
	8.73	187.71	98.37
	8.74	187.88	98.37
	8.75	188.04	98.37
	8.75	188.21	98.36
	8.76	188.37	98.36
	8.77	188.54	98.36
	8.78	188.7	98.36
	8.79	188.86	98.35
	8.8	189.02	98.35
	8.8	189.19	98.35
	8.81	189.36	98.34
	8.82	189.53	98.34
	8.83	189.69	98.34
	8.84	189.85	98.34
	8.85	190.01	98.33
	8.85	190.18	98.33
	8.86	190.35	98.33
	8.87	190.51	98.33
	8.88	190.68	98.32
	8.89	190.84	98.32
	8.9	191.01	98.32
	8.9	191.17	98.31
	8.91	191.34	98.31
	8.92	191.5	98.31
	8.93	191.66	98.31
	8.94	191.83	98.3
	8.95	192	98.3
	8.95	192.16	98.3
	8.96	192.33	98.29
	8.97	192.49	98.29
	8.98	192.66	98.29
	8.99	192.82	98.28
	9	192.99	98.28
	9	193.15	98.28
	9.01	193.31	98.28
	9.02	193.48	98.27
	9.03	193.65	98.27
	9.04	193.81	98.27
	9.05	193.98	98.27
	9.05	194.14	98.26
	9.06	194.31	98.26
	9.07	194.48	98.26
	9.08	194.64	98.26
	9.09	194.81	98.25
	9.1	194.97	98.25
	9.1	195.14	98.25
	9.11	195.3	98.25
	9.12	195.47	98.24
	9.13	195.64	98.24
	9.14	195.8	98.24
	9.15	195.97	98.23
	9.15	196.13	98.23
	9.16	196.29	98.23
	9.17	196.46	98.22
	9.18	196.62	98.22
	9.19	196.79	98.22
	9.2	196.95	98.22
	9.2	197.12	98.21
	9.21	197.28	98.21
	9.22	197.45	98.21
	9.23	197.61	98.21
	9.24	197.78	98.2
	9.25	197.94	98.2
	9.25	198.1	98.2
	9.26	198.27	98.2
	9.27	198.44	98.19
	9.28	198.61	98.19
	9.29	198.77	98.19
	9.3	198.93	98.18
	9.3	199.1	98.18
	9.31	199.26	98.18
	9.32	199.43	98.17
	9.33	199.59	98.17
	9.34	199.76	98.17
	9.35	199.92	98.17
	9.35	200.09	98.16
	9.36	200.25	98.16
	9.37	200.42	98.16
	9.38	200.58	98.16
	9.39	200.75	98.15
	9.4	200.91	98.15
	9.4	201.08	98.15
	9.41	201.25	98.14
	9.42	201.41	98.14
	9.43	201.58	98.14
	9.44	201.75	98.14
	9.45	201.91	98.13
	9.45	202.08	98.13
	9.46	202.24	98.13
	9.47	202.41	98.12
	9.48	202.57	98.12
	9.49	202.74	98.12
	9.5	202.9	98.12
	9.5	203.07	98.11
	9.51	203.24	98.11
	9.52	203.41	98.11
	9.53	203.57	98.1
	9.54	203.74	98.1
	9.55	203.91	98.1
	9.55	204.07	98.1
	9.56	204.23	98.09
	9.57	204.39	98.09
	9.58	204.56	98.09
	9.59	204.72	98.08
	9.6	204.89	98.08
	9.6	205.06	98.08
	9.61	205.23	98.08
	9.62	205.39	98.07
	9.63	205.55	98.07
	9.64	205.72	98.07
	9.65	205.89	98.06
	9.65	206.05	98.06
	9.66	206.22	98.06
	9.67	206.38	98.05
	9.68	206.55	98.05
	9.69	206.72	98.05
	9.7	206.88	98.04
	9.7	207.05	98.04
	9.71	207.22	98.04
	9.72	207.38	98.04
	9.73	207.55	98.03
	9.74	207.71	98.03
	9.75	207.88	98.03
	9.75	208.05	98.02
	9.76	208.21	98.02
	9.77	208.38	98.02
	9.78	208.55	98.01
	9.79	208.71	98.01
	9.8	208.88	98.01
	9.8	209.04	98.01
	9.81	209.2	98
	9.82	209.37	98
	9.83	209.54	98
	9.84	209.7	97.99
	9.85	209.87	97.99
	9.85	210.03	97.99
	9.86	210.2	97.99
	9.87	210.37	97.98
	9.88	210.54	97.98
	9.89	210.7	97.98
	9.9	210.86	97.97
	9.9	211.03	97.97
	9.91	211.2	97.97
	9.92	211.36	97.96
	9.93	211.53	97.96
	9.94	211.69	97.96
	9.95	211.86	97.95
	9.95	212.03	97.95
	9.96	212.19	97.95
	9.97	212.36	97.95
	9.98	212.53	97.94
	9.99	212.69	97.94
	10	212.86	97.94
	10	213.03	97.93
	10.01	213.19	97.93
	10.02	213.35	97.93
	10.03	213.52	97.93
	10.04	213.69	97.92
	10.05	213.85	97.92
	10.05	214.02	97.92
	10.06	214.19	97.91
	10.07	214.35	97.91
	10.08	214.52	97.91
	10.09	214.69	97.9
	10.1	214.86	97.9
	10.1	215.02	97.9
	10.11	215.19	97.89
	10.12	215.35	97.89
	10.13	215.52	97.89
	10.14	215.69	97.88
	10.15	215.86	97.88
	10.15	216.02	97.88
	10.16	216.19	97.87
	10.17	216.35	97.87
	10.18	216.52	97.87
	10.19	216.69	97.86
	10.2	216.86	97.86
	10.2	217.03	97.86
	10.21	217.19	97.86
	10.22	217.36	97.85
	10.23	217.52	97.85
	10.24	217.69	97.85
	10.25	217.85	97.84
	10.25	218.02	97.84
	10.26	218.19	97.84
	10.27	218.36	97.83
	10.28	218.53	97.83
	10.29	218.69	97.83
	10.3	218.86	97.82
	10.3	219.02	97.82
	10.31	219.19	97.82
	10.32	219.36	97.81
	10.33	219.53	97.81
	10.34	219.7	97.81
	10.35	219.86	97.81
	10.35	220.03	97.8
	10.36	220.2	97.8
	10.37	220.36	97.79
	10.38	220.53	97.79
	10.39	220.7	97.79
	10.4	220.86	97.79
	10.4	221.03	97.78
	10.41	221.2	97.78
	10.42	221.36	97.78
	10.43	221.53	97.77
	10.44	221.69	97.77
	10.45	221.86	97.77
	10.45	222.03	97.76
	10.46	222.2	97.76
	10.47	222.36	97.76
	10.48	222.53	97.75
	10.49	222.7	97.75
	10.5	222.87	97.75
	10.5	223.03	97.74
	10.51	223.2	97.74
	10.52	223.37	97.74
	10.53	223.53	97.73
	10.54	223.7	97.73
	10.55	223.87	97.73
	10.55	224.04	97.72
	10.56	224.2	97.72
	10.57	224.37	97.72
	10.58	224.54	97.71
	10.59	224.7	97.71
	10.6	224.87	97.71
	10.6	225.03	97.7
	10.61	225.21	97.7
	10.62	225.37	97.7
	10.63	225.54	97.69
	10.64	225.71	97.69
	10.65	225.88	97.69
	10.65	226.04	97.69
	10.66	226.2	97.68
	10.67	226.37	97.68
	10.68	226.54	97.68
	10.69	226.71	97.67
	10.7	226.88	97.67
	10.7	227.05	97.67
	10.71	227.21	97.66
	10.72	227.38	97.66
	10.73	227.55	97.66
	10.74	227.71	97.65
	10.75	227.88	97.65
	10.75	228.05	97.65
	10.76	228.22	97.64
	10.77	228.38	97.64
	10.78	228.55	97.64
	10.79	228.71	97.63
	10.8	228.88	97.63
	10.8	229.05	97.63
	10.81	229.22	97.62
	10.82	229.39	97.62
	10.83	229.56	97.62
	10.84	229.72	97.61
	10.85	229.89	97.61
	10.85	230.06	97.61
	10.86	230.22	97.6
	10.87	230.39	97.6
	10.88	230.56	97.6
	10.89	230.72	97.59
	10.9	230.89	97.59
	10.9	231.06	97.58
	10.91	231.23	97.58
	10.92	231.39	97.58
	10.93	231.56	97.57
	10.94	231.72	97.57
	10.95	231.89	97.57
	10.95	232.06	97.56
	10.96	232.23	97.56
	10.97	232.39	97.56
	10.98	232.56	97.55
	10.99	232.73	97.55
	11	232.9	97.55
	11	233.06	97.54
	11.01	233.23	97.54
	11.02	233.4	97.54
	11.03	233.56	97.53
	11.04	233.73	97.53
	11.05	233.9	97.53
	11.05	234.07	97.52
	11.06	234.23	97.52
	11.07	234.4	97.52
	11.08	234.57	97.51
	11.09	234.73	97.51
	11.1	234.9	97.51
	11.1	235.07	97.5
	11.11	235.24	97.5
	11.12	235.4	97.5
	11.13	235.57	97.49
	11.14	235.74	97.49
	11.15	235.9	97.49
	11.15	236.07	97.48
	11.16	236.24	97.48
	11.17	236.4	97.48
	11.18	236.57	97.47
	11.19	236.73	97.47
	11.2	236.9	97.46
	11.2	237.07	97.46
	11.21	237.23	97.46
	11.22	237.4	97.45
	11.23	237.57	97.45
	11.24	237.73	97.45
	11.25	237.9	97.44
	11.25	238.07	97.44
	11.26	238.23	97.44
	11.27	238.4	97.43
	11.28	238.57	97.43
	11.29	238.73	97.42
	11.3	238.89	97.42
	11.3	239.06	97.42
	11.31	239.23	97.41
	11.32	239.4	97.41
	11.33	239.57	97.41
	11.34	239.73	97.4
	11.35	239.9	97.4
	11.35	240.07	97.4
	11.36	240.24	97.39
	11.37	240.4	97.39
	11.38	240.57	97.39
	11.39	240.74	97.38
	11.4	240.91	97.38
	11.4	241.07	97.37
	11.41	241.24	97.37
	11.42	241.41	97.37
	11.43	241.57	97.36
	11.44	241.74	97.36
	11.45	241.9	97.36
	11.45	242.07	97.35
	11.46	242.23	97.35
	11.47	242.4	97.34
	11.48	242.57	97.34
	11.49	242.74	97.34
	11.5	242.9	97.33
	11.5	243.07	97.33
	11.51	243.24	97.33
	11.52	243.4	97.32
	11.53	243.57	97.32
	11.54	243.74	97.32
	11.55	243.9	97.31
	11.55	244.07	97.31
	11.56	244.23	97.3
	11.57	244.4	97.3
	11.58	244.57	97.3
	11.59	244.73	97.29
	11.6	244.9	97.29
	11.6	245.07	97.28
	11.61	245.23	97.28
	11.62	245.4	97.28
	11.63	245.56	97.27
	11.64	245.73	97.27
	11.65	245.9	97.27
	11.65	246.06	97.26
	11.66	246.23	97.26
	11.67	246.4	97.25
	11.68	246.56	97.25
	11.69	246.73	97.25
	11.7	246.89	97.24
	11.7	247.06	97.24
	11.71	247.22	97.23
	11.72	247.39	97.23
	11.73	247.55	97.23
	11.74	247.73	97.22
	11.75	247.89	97.22
	11.75	248.06	97.21
	11.76	248.22	97.21
	11.77	248.39	97.21
	11.78	248.55	97.2
	11.79	248.72	97.2
	11.8	248.88	97.19
	11.8	249.05	97.19
	11.81	249.22	97.19
	11.82	249.38	97.18
	11.83	249.55	97.18
	11.84	249.71	97.18
	11.85	249.88	97.17
	11.85	250.04	97.17
	11.86	250.21	97.16
	11.87	250.38	97.16
	11.88	250.54	97.15
	11.89	250.71	97.15
	11.9	250.88	97.15
	11.9	251.04	97.14
	11.91	251.21	97.14
	11.92	251.38	97.13
	11.93	251.54	97.13
	11.94	251.7	97.13
	11.95	251.87	97.12
	11.95	252.03	97.12
	11.96	252.2	97.11
	11.97	252.37	97.11
	11.98	252.53	97.11
	11.99	252.7	97.1
	12	252.87	97.1
	12	253.03	97.09
	12.01	253.2	97.09
	12.02	253.36	97.09
	12.03	253.53	97.08
	12.04	253.7	97.08
	12.05	253.86	97.07
	12.05	254.03	97.07
	12.06	254.2	97.06
	12.07	254.36	97.06
	12.08	254.53	97.05
	12.09	254.69	97.05
	12.1	254.86	97.05
	12.1	255.02	97.04
	12.11	255.19	97.04
	12.12	255.36	97.03
	12.13	255.52	97.03
	12.14	255.69	97.03
	12.15	255.85	97.02
	12.15	256.02	97.02
	12.16	256.18	97.01
	12.17	256.35	97.01
	12.18	256.51	97
	12.19	256.68	97
	12.2	256.84	96.99
	12.2	257.01	96.99
	12.21	257.18	96.99
	12.22	257.34	96.98
	12.23	257.51	96.98
	12.24	257.68	96.97
	12.25	257.84	96.97
	12.25	258.01	96.96
	12.26	258.17	96.96
	12.27	258.34	96.96
	12.28	258.5	96.95
	12.29	258.67	96.95
	12.3	258.83	96.94
	12.3	259	96.94
	12.31	259.17	96.93
	12.32	259.34	96.93
	12.33	259.5	96.92
	12.34	259.66	96.92
	12.35	259.84	96.91
	12.35	260	96.91
	12.36	260.16	96.91
	12.37	260.33	96.9
	12.38	260.49	96.9
	12.39	260.66	96.89
	12.4	260.83	96.89
	12.4	260.99	96.88
	12.41	261.16	96.88
	12.42	261.32	96.87
	12.43	261.49	96.87
	12.44	261.65	96.86
	12.45	261.82	96.86
	12.45	261.99	96.85
	12.46	262.15	96.85
	12.47	262.32	96.84
	12.48	262.48	96.84
	12.49	262.65	96.84
	12.5	262.81	96.83
	12.5	262.97	96.83
	12.51	263.14	96.82
	12.52	263.31	96.82
	12.53	263.48	96.81
	12.54	263.64	96.81
	12.55	263.81	96.8
	12.55	263.97	96.8
	12.56	264.14	96.79
	12.57	264.31	96.79
	12.58	264.47	96.78
	12.59	264.64	96.78
	12.6	264.81	96.77
	12.6	264.97	96.77
	12.61	265.14	96.76
	12.62	265.3	96.76
	12.63	265.47	96.75
	12.64	265.64	96.75
	12.65	265.8	96.74
	12.65	265.97	96.74
	12.66	266.13	96.73
	12.67	266.3	96.73
	12.68	266.46	96.72
	12.69	266.62	96.72
	12.7	266.79	96.71
	12.7	266.96	96.71
	12.71	267.13	96.7
	12.72	267.29	96.7
	12.73	267.46	96.69
	12.74	267.62	96.69
	12.75	267.79	96.68
	12.75	267.95	96.68
	12.76	268.12	96.67
	12.77	268.28	96.67
	12.78	268.45	96.66
	12.79	268.62	96.66
	12.8	268.78	96.65
	12.8	268.95	96.65
	12.81	269.12	96.64
	12.82	269.28	96.64
	12.83	269.45	96.63
	12.84	269.61	96.62
	12.85	269.78	96.62
	12.85	269.95	96.61
	12.86	270.11	96.61
	12.87	270.28	96.6
	12.88	270.44	96.6
	12.89	270.61	96.59
	12.9	270.78	96.59
	12.9	270.95	96.58
	12.91	271.11	96.58
	12.92	271.28	96.57
	12.93	271.44	96.57
	12.94	271.61	96.56
	12.95	271.77	96.55
	12.95	271.94	96.55
	12.96	272.1	96.54
	12.97	272.27	96.54
	12.98	272.43	96.53
	12.99	272.6	96.53
	13	272.77	96.52
	13	272.93	96.52
	13.01	273.1	96.51
	13.02	273.27	96.5
	13.03	273.43	96.5
	13.04	273.6	96.49
	13.05	273.76	96.49
	13.05	273.93	96.48
	13.06	274.09	96.48
	13.07	274.26	96.47
	13.08	274.43	96.46
	13.09	274.59	96.46
	13.1	274.76	96.45
	13.1	274.92	96.45
	13.11	275.09	96.44
	13.12	275.26	96.43
	13.13	275.42	96.43
	13.14	275.59	96.42
	13.15	275.76	96.42
	13.15	275.92	96.41
	13.16	276.09	96.41
	13.17	276.26	96.4
	13.18	276.42	96.39
	13.19	276.59	96.39
	13.2	276.75	96.38
	13.2	276.92	96.38
	13.21	277.08	96.37
	13.22	277.25	96.36
	13.23	277.42	96.36
	13.24	277.58	96.35
	13.25	277.75	96.35
	13.25	277.91	96.34
	13.26	278.08	96.33
	13.27	278.25	96.33
	13.28	278.41	96.32
	13.29	278.58	96.32
	13.3	278.75	96.31
	13.3	278.91	96.3
	13.31	279.08	96.3
	13.32	279.25	96.29
	13.33	279.41	96.28
	13.34	279.58	96.28
	13.35	279.74	96.27
	13.35	279.91	96.26
	13.36	280.07	96.26
	13.37	280.24	96.25
	13.38	280.41	96.25
	13.39	280.57	96.24
	13.4	280.74	96.23
	13.4	280.9	96.23
	13.41	281.07	96.22
	13.42	281.24	96.21
	13.43	281.4	96.21
	13.44	281.57	96.2
	13.45	281.74	96.19
	13.45	281.91	96.19
	13.46	282.07	96.18
	13.47	282.24	96.18
	13.48	282.4	96.17
	13.49	282.57	96.16
	13.5	282.73	96.16
	13.5	282.9	96.15
	13.51	283.07	96.14
	13.52	283.23	96.13
	13.53	283.4	96.13
	13.54	283.57	96.12
	13.55	283.74	96.11
	13.55	283.9	96.11
	13.56	284.07	96.1
	13.57	284.24	96.09
	13.58	284.4	96.09
	13.59	284.56	96.08
	13.6	284.73	96.07
	13.6	284.9	96.07
	13.61	285.06	96.06
	13.62	285.23	96.05
	13.63	285.39	96.05
	13.64	285.56	96.04
	13.65	285.73	96.03
	13.65	285.9	96.02
	13.66	286.07	96.02
	13.67	286.23	96.01
	13.68	286.4	96
	13.69	286.56	96
	13.7	286.73	95.99
	13.7	286.9	95.98
	13.71	287.07	95.97
	13.72	287.23	95.97
	13.73	287.4	95.96
	13.74	287.57	95.95
	13.75	287.73	95.95
	13.75	287.9	95.94
	13.76	288.07	95.93
	13.77	288.23	95.92
	13.78	288.4	95.92
	13.79	288.56	95.91
	13.8	288.73	95.9
	13.8	288.9	95.89
	13.81	289.07	95.89
	13.82	289.23	95.88
	13.83	289.4	95.87
	13.84	289.56	95.86
	13.85	289.73	95.86
	13.85	289.9	95.85
	13.86	290.06	95.84
	13.87	290.23	95.83
	13.88	290.39	95.83
	13.89	290.56	95.82
	13.9	290.73	95.81
	13.9	290.9	95.8
	13.91	291.06	95.79
	13.92	291.23	95.79
	13.93	291.4	95.78
	13.94	291.56	95.77
	13.95	291.73	95.76
	13.95	291.89	95.76
	13.96	292.06	95.75
	13.97	292.23	95.74
	13.98	292.4	95.73
	13.99	292.57	95.72
	14	292.73	95.72
	14	292.89	95.71
	14.01	293.06	95.7
	14.02	293.23	95.69
	14.03	293.4	95.68
	14.04	293.56	95.67
	14.05	293.73	95.67
	14.05	293.9	95.66
	14.06	294.07	95.65
	14.07	294.23	95.64
	14.08	294.4	95.63
	14.09	294.57	95.63
	14.1	294.73	95.62
	14.1	294.9	95.61
	14.11	295.07	95.6
	14.12	295.24	95.59
	14.13	295.4	95.58
	14.14	295.56	95.58
	14.15	295.73	95.57
	14.15	295.9	95.56
	14.16	296.06	95.55
	14.17	296.23	95.54
	14.18	296.4	95.53
	14.19	296.57	95.52
	14.2	296.73	95.52
	14.2	296.9	95.51
	14.21	297.07	95.5
	14.22	297.24	95.49
	14.23	297.4	95.48
	14.24	297.57	95.47
	14.25	297.73	95.46
	14.25	297.9	95.45
	14.26	298.06	95.45
	14.27	298.23	95.44
	14.28	298.4	95.43
	14.29	298.56	95.42
	14.3	298.73	95.41
	14.3	298.9	95.4
	14.31	299.06	95.39
	14.32	299.23	95.38
	14.33	299.4	95.37
	14.34	299.57	95.37
	14.35	299.74	95.36
	14.35	299.9	95.35
	14.36	300.07	95.34
	14.37	300.24	95.33
	14.38	300.41	95.32
	14.39	300.58	95.31
	14.4	300.74	95.3
	14.4	300.91	95.29
	14.41	301.07	95.28
	14.42	301.24	95.27
	14.43	301.41	95.26
	14.44	301.57	95.25
	14.45	301.74	95.24
	14.45	301.91	95.23
	14.46	302.08	95.23
	14.47	302.25	95.22
	14.48	302.41	95.21
	14.49	302.58	95.2
	14.5	302.74	95.19
	14.5	302.91	95.18
	14.51	303.08	95.17
	14.52	303.25	95.16
	14.53	303.42	95.15
	14.54	303.58	95.14
	14.55	303.75	95.13
	14.55	303.92	95.12
	14.56	304.08	95.11
	14.57	304.25	95.1
	14.58	304.42	95.09
	14.59	304.59	95.08
	14.6	304.76	95.07
	14.6	304.92	95.06
	14.61	305.09	95.05
	14.62	305.26	95.04
	14.63	305.42	95.03
	14.64	305.59	95.02
	14.65	305.76	95.01
	14.65	305.92	95
	14.66	306.09	94.99
	14.67	306.26	94.98
	14.68	306.42	94.97
	14.69	306.59	94.95
	14.7	306.75	94.94
	14.7	306.92	94.93
	14.71	307.09	94.92
	14.72	307.26	94.91
	14.73	307.43	94.9
	14.74	307.59	94.89
	14.75	307.76	94.88
	14.75	307.92	94.87
	14.76	308.09	94.86
	14.77	308.26	94.85
	14.78	308.43	94.84
	14.79	308.59	94.83
	14.8	308.76	94.82
	14.8	308.92	94.8
	14.81	309.09	94.79
	14.82	309.26	94.78
	14.83	309.43	94.77
	14.84	309.6	94.76
	14.85	309.76	94.75
	14.85	309.93	94.74
	14.86	310.1	94.73
	14.87	310.26	94.72
	14.88	310.43	94.7
	14.89	310.6	94.69
	14.9	310.76	94.68
	14.9	310.93	94.67
	14.91	311.1	94.66
	14.92	311.26	94.65
	14.93	311.43	94.64
	14.94	311.6	94.62
	14.95	311.76	94.61
	14.95	311.93	94.6
	14.96	312.1	94.59
	14.97	312.27	94.58
	14.98	312.43	94.57
	14.99	312.6	94.55
	15	312.77	94.54
	15	312.93	94.53
	15.01	313.1	94.52
	15.02	313.26	94.51
	15.03	313.43	94.49
	15.04	313.6	94.48
	15.05	313.76	94.47
	15.05	313.93	94.46
	15.06	314.1	94.44
	15.07	314.27	94.43
	15.08	314.43	94.42
	15.09	314.6	94.41
	15.1	314.76	94.4
	15.1	314.93	94.38
	15.11	315.09	94.37
	15.12	315.26	94.36
	15.13	315.42	94.35
	15.14	315.59	94.33
	15.15	315.76	94.32
	15.15	315.92	94.31
	15.16	316.09	94.3
	15.17	316.26	94.28
	15.18	316.42	94.27
	15.19	316.59	94.26
	15.2	316.75	94.25
	15.2	316.92	94.23
	15.21	317.09	94.22
	15.22	317.25	94.21
	15.23	317.42	94.19
	15.24	317.59	94.18
	15.25	317.76	94.17
	15.25	317.93	94.15
	15.26	318.09	94.14
	15.27	318.26	94.13
	15.28	318.42	94.11
	15.29	318.59	94.1
	15.3	318.76	94.09
	15.3	318.93	94.07
	15.31	319.09	94.06
	15.32	319.26	94.05
	15.33	319.42	94.03
	15.34	319.59	94.02
	15.35	319.76	94.01
	15.35	319.92	93.99
	15.36	320.09	93.98
	15.37	320.26	93.96
	15.38	320.43	93.95
	15.39	320.59	93.94
	15.4	320.76	93.92
	15.4	320.92	93.91
	15.41	321.09	93.9
	15.42	321.26	93.88
	15.43	321.42	93.87
	15.44	321.59	93.85
	15.45	321.76	93.84
	15.45	321.92	93.82
	15.46	322.09	93.81
	15.47	322.25	93.8
	15.48	322.42	93.78
	15.49	322.58	93.77
	15.5	322.75	93.75
	15.5	322.91	93.74
	15.51	323.08	93.72
	15.52	323.25	93.71
	15.53	323.42	93.69
	15.54	323.58	93.68
	15.55	323.75	93.67
	15.55	323.92	93.65
	15.56	324.08	93.64
	15.57	324.25	93.62
	15.58	324.41	93.61
	15.59	324.58	93.59
	15.6	324.75	93.58
	15.6	324.91	93.56
	15.61	325.08	93.55
	15.62	325.24	93.53
	15.63	325.41	93.51
	15.64	325.57	93.5
	15.65	325.74	93.48
	15.65	325.9	93.47
	15.66	326.07	93.45
	15.67	326.24	93.44
	15.68	326.41	93.42
	15.69	326.57	93.4
	15.7	326.74	93.39
	15.7	326.91	93.37
	15.71	327.07	93.36
	15.72	327.24	93.34
	15.73	327.4	93.33
	15.74	327.57	93.31
	15.75	327.74	93.29
	15.75	327.9	93.28
	15.76	328.07	93.26
	15.77	328.24	93.25
	15.78	328.4	93.23
	15.79	328.57	93.21
	15.8	328.74	93.2
	15.8	328.91	93.18
	15.81	329.07	93.17
	15.82	329.24	93.15
	15.83	329.41	93.13
	15.84	329.58	93.12
	15.85	329.75	93.1
	15.85	329.91	93.08
	15.86	330.08	93.06
	15.87	330.25	93.05
	15.88	330.41	93.03
	15.89	330.58	93.01
	15.9	330.74	93
	15.9	330.91	92.98
	15.91	331.08	92.96
	15.92	331.24	92.95
	15.93	331.4	92.93
	15.94	331.57	92.91
	15.95	331.74	92.89
	15.95	331.91	92.88
	15.96	332.07	92.86
	15.97	332.24	92.84
	15.98	332.4	92.83
	15.99	332.57	92.81
	16	332.74	92.79
	16	332.9	92.77
	16.01	333.07	92.75
	16.02	333.23	92.74
	16.03	333.4	92.72
	16.04	333.57	92.7
	16.05	333.73	92.68
	16.05	333.9	92.67
	16.06	334.07	92.65
	16.07	334.23	92.63
	16.08	334.4	92.61
	16.09	334.57	92.59
	16.1	334.73	92.57
	16.1	334.9	92.56
	16.11	335.06	92.54
	16.12	335.23	92.52
	16.13	335.4	92.5
	16.14	335.56	92.48
	16.15	335.73	92.46
	16.15	335.89	92.45
	16.16	336.07	92.43
	16.17	336.23	92.41
	16.18	336.39	92.39
	16.19	336.56	92.37
	16.2	336.72	92.35
	16.2	336.89	92.33
	16.21	337.06	92.31
	16.22	337.22	92.29
	16.23	337.39	92.28
	16.24	337.56	92.26
	16.25	337.72	92.24
	16.25	337.89	92.22
	16.26	338.06	92.2
	16.27	338.23	92.18
	16.28	338.39	92.16
	16.29	338.56	92.14
	16.3	338.72	92.12
	16.3	338.89	92.1
	16.31	339.05	92.08
	16.32	339.22	92.06
	16.33	339.39	92.05
	16.34	339.55	92.03
	16.35	339.72	92.01
	16.35	339.89	91.99
	16.36	340.05	91.97
	16.37	340.22	91.95
	16.38	340.38	91.93
	16.39	340.55	91.91
	16.4	340.71	91.89
	16.4	340.88	91.87
	16.41	341.05	91.85
	16.42	341.21	91.83
	16.43	341.37	91.81
	16.44	341.54	91.79
	16.45	341.71	91.77
	16.45	341.87	91.75
	16.46	342.04	91.73
	16.47	342.2	91.71
	16.48	342.37	91.69
	16.49	342.53	91.67
	16.5	342.7	91.65
	16.5	342.87	91.63
	16.51	343.03	91.61
	16.52	343.2	91.59
	16.53	343.37	91.57
	16.54	343.53	91.54
	16.55	343.7	91.52
	16.55	343.87	91.5
	16.56	344.03	91.48
	16.57	344.19	91.46
	16.58	344.36	91.44
	16.59	344.53	91.42
	16.6	344.7	91.4
	16.6	344.86	91.38
	16.61	345.03	91.36
	16.62	345.19	91.34
	16.63	345.36	91.32
	16.64	345.53	91.3
[truncated: 1,457 more rows]
